# Supplementary material for: Aqua­bis­(4-chloro­benz­yl)bis­(nicotinato-κ2 O,O′)tin(IV)
Source: Acta Crystallogr Sect E Struct Rep Online. 2011 May 7;67(Pt 6):m662. doi: 10.1107/S1600536811015728 (PMC3120407; doi:10.1107/S1600536811015728)
Supplement: Supplementary file 2 [file e-67-0m662-Isup2.hkl]

# 
# h,k,l, Fc-squared, Fo-squared, sigma(Fo-squared) and status flag 
# 
data_I
_shelx_title '  P-1' 
_shelx_refln_list_code          4 
_shelx_F_calc_maximum      325.45 
_exptl_crystal_F_000       632.00 
_reflns_d_resolution_high  0.7696 
 
loop_ 
 _symmetry_equiv_pos_as_xyz 
 'x, y, z' 
 '-x, -y, -z' 
 
_cell_length_a     9.0219 
_cell_length_b    10.5929 
_cell_length_c    14.5866 
_cell_angle_alpha  79.649 
_cell_angle_beta   87.629 
_cell_angle_gamma  66.505 
 
_shelx_F_squared_multiplier     1.000 
 
loop_ 
 _refln_index_h 
 _refln_index_k 
 _refln_index_l 
 _refln_F_squared_calc 
 _refln_F_squared_meas 
 _refln_F_squared_sigma 
 _refln_observed_status 
   1   0   0     3529.52     3467.99     74.52 o 
   2   0   0     2362.71     2398.41     44.87 o 
   3   0   0      622.37      707.55     13.64 o 
   4   0   0     2838.48     2750.57     60.26 o 
   5   0   0     2372.02     2302.15     50.99 o 
   6   0   0      377.15      385.04      9.98 o 
   7   0   0       86.51       87.50      4.13 o 
   8   0   0     1081.50     1094.30     25.91 o 
   9   0   0      350.50      342.76     10.15 o 
  10   0   0      539.68      592.81     15.83 o 
 -10   1   0      502.44      521.06     14.49 o 
  -9   1   0      599.78      577.36     15.33 o 
  -8   1   0        7.85        8.56      2.25 o 
  -7   1   0      747.90      687.67     17.01 o 
  -6   1   0      464.76      488.56     12.33 o 
  -5   1   0      766.13      783.05     18.33 o 
  -4   1   0      330.79      385.22      9.54 o 
  -3   1   0     7693.50     7327.69    160.47 o 
  -2   1   0    14413.17    13898.48    314.53 o 
  -1   1   0     1632.47     1592.87     37.48 o 
   1   1   0    13991.97    12583.76    335.09 o 
   2   1   0     5668.86     5658.41    114.10 o 
   3   1   0     1615.13     1531.32     25.53 o 
   4   1   0      677.46      623.62     10.79 o 
   5   1   0     5719.63     5675.53     93.86 o 
   6   1   0     2327.53     2313.97     38.70 o 
   7   1   0       54.27       77.01      8.63 o 
   8   1   0      653.38      632.29     15.82 o 
   9   1   0      757.05      755.88     18.83 o 
  10   1   0      591.82      575.24     15.32 o 
  11   1   0        2.16       -3.54      2.47 o 
  -9   2   0     1173.12     1243.93     29.86 o 
  -8   2   0      562.36      585.65     15.27 o 
  -7   2   0       19.87       13.38      2.19 o 
  -6   2   0      708.28      680.10     16.63 o 
  -5   2   0     4027.52     3988.76     87.75 o 
  -4   2   0     1364.57     1246.96     28.23 o 
  -3   2   0      971.64      979.79     22.21 o 
  -2   2   0     1801.92     1851.98     40.86 o 
  -1   2   0      450.76      485.83      8.50 o 
   1   2   0       38.08       41.64      1.87 o 
   2   2   0     4775.47     4532.60    157.39 o 
   3   2   0     5924.69     5846.25    131.31 o 
   4   2   0     1034.63      992.80     20.43 o 
   5   2   0      804.88      841.81     19.94 o 
   6   2   0     1725.45     1577.05     26.72 o 
   7   2   0     1649.52     1589.28     27.05 o 
   9   2   0       42.19       31.13      2.96 o 
  10   2   0     2467.20     2557.70     57.91 o 
  11   2   0      404.72      453.26     13.04 o 
  -9   3   0        0.19        1.51      3.10 o 
  -8   3   0      805.81      854.89     21.34 o 
  -7   3   0     1231.96     1247.74     29.38 o 
  -6   3   0      613.65      619.26     15.57 o 
  -5   3   0      386.71      357.07      9.59 o 
  -4   3   0      671.40      696.47     16.58 o 
  -3   3   0     4455.16     4573.14    100.02 o 
  -2   3   0    10175.19    10258.13    175.31 o 
  -1   3   0     1526.55     1538.46     38.00 o 
   0   3   0     2246.23     2254.08     81.04 o 
   1   3   0     5273.43     5539.22    228.09 o 
   2   3   0      811.39      808.46     18.07 o 
   3   3   0     1966.64     1929.89     52.79 o 
   4   3   0     4325.19     4119.53     82.91 o 
   5   3   0     2395.67     2276.50     46.24 o 
   6   3   0     1609.87     1604.92     27.27 o 
   7   3   0      727.30      722.34     12.94 o 
   8   3   0     4398.73     4390.01    101.95 o 
   9   3   0      355.97      372.65     10.47 o 
  10   3   0       50.96       40.37      9.71 o 
  11   3   0      656.59      680.00     17.75 o 
  -8   4   0      101.55      108.37      5.62 o 
  -7   4   0     1135.22     1091.34     26.18 o 
  -6   4   0      120.62      121.17      5.16 o 
  -5   4   0     4154.43     4142.27     91.29 o 
  -4   4   0     1826.58     1839.64     41.36 o 
  -3   4   0     3433.40     3532.91     82.17 o 
  -2   4   0     6130.13     6492.51    107.76 o 
  -1   4   0        4.71       11.12      0.94 o 
   0   4   0      719.02      667.62     25.00 o 
   1   4   0       48.54       26.66      3.51 o 
   2   4   0     8278.66     7920.77    203.80 o 
   3   4   0     2168.31     2063.66     45.18 o 
   4   4   0     2659.03     2746.41     75.59 o 
   5   4   0     4593.56     4477.07    114.68 o 
   6   4   0     1964.53     1828.65     37.55 o 
   7   4   0       34.50       37.24      2.74 o 
   8   4   0        9.57       10.86      1.88 o 
   9   4   0      255.19      278.55      8.50 o 
  10   4   0     3458.00     3631.04     80.91 o 
  11   4   0        1.33        5.57      2.63 o 
  -8   5   0      257.46      261.20      9.00 o 
  -7   5   0     1303.04     1367.32     32.41 o 
  -6   5   0       33.45       41.71      6.48 o 
  -5   5   0     2303.45     2207.11     49.81 o 
  -4   5   0     2593.92     2716.97     60.64 o 
  -3   5   0     1665.45     1814.56     40.81 o 
  -2   5   0       59.69       73.07      3.62 o 
  -1   5   0     5463.61     5568.04    112.23 o 
   0   5   0     3965.19     3852.46    131.81 o 
   1   5   0     1618.96     1604.36     83.33 o 
   2   5   0      740.18      683.24     48.66 o 
   3   5   0    11793.46    11810.96    303.55 o 
   4   5   0       15.25        1.16      1.40 o 
   5   5   0      807.28      793.16     21.68 o 
   6   5   0      150.68      161.69      6.14 o 
   7   5   0     1857.35     1890.15     49.50 o 
   8   5   0     2613.51     2697.88     45.66 o 
   9   5   0       79.45       68.97      4.39 o 
  10   5   0      295.48      317.65      9.75 o 
  11   5   0      758.97      793.77     20.20 o 
  -7   6   0      694.33      678.88     17.83 o 
  -6   6   0      470.50      446.43     12.45 o 
  -5   6   0       23.11       12.77      3.51 o 
  -4   6   0      603.78      570.04     22.04 o 
  -3   6   0     5433.51     5471.23    180.15 o 
  -2   6   0     2103.90     2187.16     44.76 o 
  -1   6   0      157.69      181.10      5.00 o 
   0   6   0     4824.40     4857.45     97.90 o 
   1   6   0     7352.10     7253.64    185.30 o 
   2   6   0     3609.12     3691.08    101.35 o 
   3   6   0       15.75       13.09      4.18 o 
   4   6   0     2982.63     3073.49     79.48 o 
   5   6   0     3706.48     3601.47     78.71 o 
   6   6   0     2667.87     2636.05     57.92 o 
   7   6   0      801.92      786.15     21.96 o 
   8   6   0     2041.59     2010.29     52.86 o 
   9   6   0      382.37      385.28      9.34 o 
  10   6   0      398.68      405.27     15.56 o 
  11   6   0       21.28       17.72      4.14 o 
  -6   7   0      271.81      295.27     14.48 o 
  -5   7   0     1110.22     1083.24     39.30 o 
  -4   7   0       46.51       33.37      4.50 o 
  -3   7   0      309.19      263.61     12.14 o 
  -2   7   0     2217.15     2214.11     54.69 o 
  -1   7   0     1772.32     1773.71     36.70 o 
   0   7   0     2372.12     2326.39     47.74 o 
   1   7   0      590.01      592.44     16.81 o 
   2   7   0     1978.06     1948.15     43.04 o 
   3   7   0     4246.78     4100.75    105.61 o 
   4   7   0        6.54       -1.27      2.07 o 
   5   7   0     1156.18     1119.75     30.35 o 
   6   7   0     1356.15     1347.28     36.20 o 
   7   7   0      355.14      381.69     30.94 o 
   8   7   0      509.56      504.95     15.24 o 
   9   7   0      543.43      561.63     16.82 o 
  10   7   0     1402.10     1435.53     45.06 o 
  11   7   0       52.81       63.50      6.75 o 
  -5   8   0      145.25      117.10      8.72 o 
  -4   8   0      478.92      476.50     19.79 o 
  -3   8   0     1362.65     1268.51     44.88 o 
  -2   8   0      240.31      236.09     11.33 o 
  -1   8   0      263.05      248.26      6.78 o 
   0   8   0     2466.42     2427.12     49.94 o 
   1   8   0     4749.25     4709.12    102.37 o 
   2   8   0       78.74       70.87      6.84 o 
   3   8   0     1301.74     1255.11     48.66 o 
   4   8   0      131.55      141.53      6.21 o 
   5   8   0     2119.30     2101.34     55.41 o 
   6   8   0       93.21       60.50      5.51 o 
   7   8   0     2402.18     2455.96     64.56 o 
   8   8   0      629.36      630.90     18.61 o 
   9   8   0       93.54       96.11      5.94 o 
  10   8   0      363.71      374.75     12.59 o 
  11   8   0      853.06      901.47     30.13 o 
  -4   9   0        0.54        3.06      3.51 o 
  -3   9   0      586.54      577.14     23.11 o 
  -2   9   0     1846.41     1724.42     59.72 o 
  -1   9   0       77.77       80.95      6.66 o 
   0   9   0       10.42        5.76      2.88 o 
   1   9   0      811.14      782.01     17.41 o 
   2   9   0      149.79      138.98      6.51 o 
   3   9   0     1924.21     1928.15     51.15 o 
   4   9   0        1.99        1.16      2.28 o 
   5   9   0     5299.83     5351.11    137.91 o 
   6   9   0     1694.72     1811.71     48.47 o 
   7   9   0       42.10       29.01      4.00 o 
   8   9   0      493.54      469.97     14.91 o 
   9   9   0      164.25      164.98      7.77 o 
  10   9   0      225.63      254.69      9.95 o 
  11   9   0        5.96        6.21      3.33 o 
  -3  10   0      660.93      591.00     24.10 o 
  -2  10   0     1227.04     1197.28     43.26 o 
  -1  10   0      803.54      730.49     27.70 o 
   0  10   0      551.26      575.72     13.59 o 
   1  10   0      569.18      559.95     13.27 o 
   2  10   0      457.36      431.21     13.68 o 
   3  10   0     2167.48     2132.29     56.58 o 
   4  10   0      630.13      643.71     19.24 o 
   5  10   0       51.89       42.69      4.47 o 
   6  10   0       84.38       83.39      6.19 o 
   7  10   0      838.05      827.70     24.01 o 
   8  10   0       58.14       43.49      5.44 o 
   9  10   0       34.12       26.60      3.22 o 
  10  10   0      509.41      547.64     18.84 o 
  -2  11   0      625.38      578.67     23.65 o 
  -1  11   0        0.06        2.79      3.15 o 
   0  11   0      670.51      657.46     25.72 o 
   1  11   0      989.17     1001.19     22.28 o 
   2  11   0      130.32      130.19      5.29 o 
   3  11   0        5.45        2.15      3.01 o 
   4  11   0      497.99      494.31     23.47 o 
   5  11   0     2259.40     2269.70     60.55 o 
   6  11   0      201.91      232.70      9.51 o 
   7  11   0       43.98       36.85      3.96 o 
   8  11   0     1550.30     1526.59     44.97 o 
   9  11   0      148.06      162.96      9.04 o 
  10  11   0        0.20        3.95      2.91 o 
   0  12   0       47.99       31.57      4.95 o 
   1  12   0        9.65        3.41      3.05 o 
   2  12   0      972.65     1003.36     22.67 o 
   3  12   0     1839.93     1893.49     51.11 o 
   4  12   0       20.62       18.11      3.24 o 
   5  12   0      611.10      644.20     19.87 o 
   6  12   0      276.53      280.78     11.02 o 
   7  12   0      174.49      184.67      8.95 o 
   8  12   0      286.26      302.74     11.79 o 
   9  12   0      139.33      156.35      8.50 o 
   2  13   0       10.93        6.61      2.60 o 
   3  13   0      935.91      995.38     22.79 o 
   4  13   0      248.28      283.90     11.36 o 
   5  13   0       50.14       90.93     11.06 o 
   6  13   0      130.55      128.36      7.99 o 
   7  13   0      299.96      322.52     16.82 o 
  -7 -13   1      105.59      134.33      8.07 o 
  -6 -13   1      188.31      216.07      9.92 o 
  -5 -13   1       30.38       29.86      6.48 o 
  -4 -13   1       44.74       33.58      5.58 o 
  -3 -13   1      378.98      389.34     10.92 o 
  -2 -13   1      797.34      868.76     20.27 o 
  -8 -12   1      868.47      874.97     26.00 o 
  -7 -12   1        5.87        0.39      2.80 o 
  -6 -12   1      133.49      132.06      7.57 o 
  -5 -12   1      143.64      165.39      8.24 o 
  -4 -12   1      964.54     1052.17     29.98 o 
  -3 -12   1      131.06      151.35      7.99 o 
  -2 -12   1      131.84      135.58      5.85 o 
  -1 -12   1     1235.66     1263.30     45.78 o 
   0 -12   1       28.08       24.64      4.77 o 
  -9 -11   1        2.04       -2.23      2.74 o 
  -8 -11   1       17.50       11.23      3.02 o 
  -7 -11   1       55.12       70.34      5.95 o 
  -6 -11   1     2583.18     2564.78     68.15 o 
  -5 -11   1        3.43        8.58      2.89 o 
  -4 -11   1     1108.28      599.72     25.00 o 
  -3 -11   1      281.19      284.34     10.53 o 
  -2 -11   1      260.97      259.35      7.70 o 
  -1 -11   1        3.84        3.11      1.85 o 
   0 -11   1     1568.43     1532.67     54.05 o 
   1 -11   1      267.15      281.78     14.03 o 
   2 -11   1       64.52       63.14      7.20 o 
 -10 -10   1      301.06      319.67     11.75 o 
  -9 -10   1      329.42      352.17     12.33 o 
  -8 -10   1      144.27      168.19     12.19 o 
  -7 -10   1       61.42       73.58      8.09 o 
  -6 -10   1     3080.03     3091.17     81.16 o 
  -5 -10   1      880.14      886.04     29.37 o 
  -4 -10   1      676.14      626.15     32.11 o 
  -3 -10   1       13.43        8.04      2.42 o 
  -2 -10   1      450.41      479.77     23.65 o 
  -1 -10   1     1417.61     1393.46     29.82 o 
   0 -10   1       35.57       32.84      5.56 o 
   1 -10   1      524.26      482.53     19.79 o 
   2 -10   1      918.07      863.69     32.47 o 
   3 -10   1      130.29      151.01      9.98 o 
 -11  -9   1      650.11      737.60     25.36 o 
 -10  -9   1       36.05       44.00      4.58 o 
  -9  -9   1     1098.60     1127.39     31.49 o 
  -8  -9   1      528.62      536.44     16.64 o 
  -7  -9   1       24.00       22.64      2.94 o 
  -6  -9   1     1859.61     1889.02     50.45 o 
  -5  -9   1      917.25      922.99     26.06 o 
  -4  -9   1     1666.95     1632.33     43.77 o 
  -3  -9   1      597.67      543.49     16.29 o 
  -2  -9   1        0.59       -1.04      1.73 o 
  -1  -9   1     1296.69     1246.03     26.66 o 
   0  -9   1     3312.40     3253.10     66.68 o 
   1  -9   1      310.88      281.87     12.86 o 
   2  -9   1      222.13      204.88     10.79 o 
   3  -9   1     1069.65      997.52     36.79 o 
   4  -9   1      875.70      927.55     34.99 o 
 -11  -8   1      429.28      489.54     18.35 o 
 -10  -8   1      236.09      277.19     10.28 o 
  -9  -8   1      123.90      140.43      6.89 o 
  -8  -8   1       76.10       93.02      5.86 o 
  -7  -8   1     1083.01     1082.59     29.96 o 
  -6  -8   1     5872.36     6060.37    155.82 o 
  -5  -8   1       16.23       11.87      2.35 o 
  -4  -8   1      333.94      326.13     10.73 o 
  -3  -8   1     1979.70     1888.65     71.50 o 
  -2  -8   1     2098.28     2017.10     44.85 o 
  -1  -8   1      174.66      143.63      8.45 o 
   0  -8   1      635.40      607.62     13.73 o 
   1  -8   1     2619.21     2481.47     51.06 o 
   2  -8   1     1284.29     1197.73     42.27 o 
   3  -8   1       89.53       80.23      7.02 o 
   4  -8   1      488.36      456.90     19.25 o 
   5  -8   1      602.85      588.84     23.92 o 
 -11  -7   1      421.63      457.79     17.63 o 
 -10  -7   1       75.59       76.72      6.57 o 
  -9  -7   1     1778.57     1841.17     49.01 o 
  -8  -7   1     2069.37     2185.86     57.60 o 
  -7  -7   1       40.98       24.84      2.56 o 
  -6  -7   1      112.86      113.21     13.04 o 
  -5  -7   1      283.45      238.26     14.12 o 
  -4  -7   1      687.71      620.86     17.73 o 
  -3  -7   1      158.49      155.62      6.45 o 
  -2  -7   1     4751.87     4918.63    107.32 o 
  -1  -7   1     6250.83     6007.75    130.13 o 
   0  -7   1     1303.63     1157.03     24.41 o 
   1  -7   1      389.47      358.73      8.64 o 
   2  -7   1     1567.10     1482.30     51.09 o 
   3  -7   1      480.27      470.39     18.80 o 
   4  -7   1     2738.93     2646.39     89.58 o 
   5  -7   1      113.25       76.45      7.20 o 
   6  -7   1     1862.38     1842.78     64.49 o 
 -11  -6   1     1202.64     1268.33     40.83 o 
 -10  -6   1      440.63      467.96     17.36 o 
  -9  -6   1        0.17        0.46      1.49 o 
  -8  -6   1       28.62       38.09      4.90 o 
  -7  -6   1      759.70      740.77     17.41 o 
  -6  -6   1     1531.37     1563.70     34.95 o 
  -5  -6   1       22.44       19.95      2.20 o 
  -4  -6   1     1476.08     1444.86     28.34 o 
  -3  -6   1     7075.40     7283.70    159.65 o 
  -2  -6   1      129.68       78.34      5.49 o 
  -1  -6   1     5002.86     4969.10    107.66 o 
   0  -6   1     1631.55     1528.01     31.60 o 
   1  -6   1     1113.22     1041.28     21.90 o 
   2  -6   1       11.75        5.02      1.36 o 
   3  -6   1      335.11      363.63     15.11 o 
   4  -6   1     2002.88     2087.60     71.14 o 
   5  -6   1      687.38      666.99     25.63 o 
   6  -6   1        0.70        0.02      1.97 o 
   7  -6   1      645.06      653.08     17.31 o 
 -11  -5   1       70.74      112.21      6.12 o 
 -10  -5   1      136.16      132.12      5.89 o 
  -9  -5   1     2345.74     2424.07     54.50 o 
  -8  -5   1     1920.00     1991.49     39.46 o 
  -7  -5   1     1077.27     1094.36     29.44 o 
  -6  -5   1      201.34      160.84      6.05 o 
  -5  -5   1      602.42      553.44     13.10 o 
  -4  -5   1      355.06      369.78      8.36 o 
  -3  -5   1     7831.70     8135.55    156.69 o 
  -2  -5   1       73.19       48.21      4.79 o 
  -1  -5   1     2112.82     2112.61    105.87 o 
   0  -5   1      275.29      245.58      7.20 o 
   1  -5   1     6031.35     6117.51    122.95 o 
   2  -5   1     5960.47     6170.38    123.84 o 
   3  -5   1        1.94        0.01      1.49 o 
   4  -5   1      468.88      423.13     11.22 o 
   5  -5   1     1109.53     1049.02     24.87 o 
   6  -5   1     1775.81     1742.72     40.18 o 
   7  -5   1      210.83      194.65      7.30 o 
   8  -5   1      417.51      423.33     12.52 o 
 -11  -4   1      557.15      595.64     15.97 o 
 -10  -4   1      236.79      234.40      7.96 o 
  -9  -4   1      510.85      637.04     21.68 o 
  -8  -4   1      812.23      873.57     15.64 o 
  -7  -4   1     1042.47      984.96     17.35 o 
  -6  -4   1       63.96       57.61      5.08 o 
  -5  -4   1     2063.13     1919.76     49.94 o 
  -4  -4   1     7035.83     7134.85    154.63 o 
  -3  -4   1     5859.94     5890.74    113.16 o 
  -2  -4   1      317.81      309.97      6.61 o 
  -1  -4   1     4336.57     4190.18    262.04 o 
   0  -4   1      429.30      414.44     14.98 o 
   1  -4   1      557.34      625.72     29.89 o 
   2  -4   1      679.79      769.48     16.13 o 
   3  -4   1     4339.14     4706.47     87.62 o 
   4  -4   1     4590.24     4775.84    104.68 o 
   5  -4   1      111.70      126.90      5.12 o 
   6  -4   1      454.28      432.75     11.77 o 
   7  -4   1      350.80      366.77     10.67 o 
   8  -4   1      516.58      524.90     14.44 o 
 -11  -3   1      670.14      740.41     19.08 o 
 -10  -3   1      148.22      145.26      6.10 o 
  -9  -3   1       79.46       82.90      5.04 o 
  -8  -3   1      619.12      655.64     16.82 o 
  -7  -3   1     2262.59     2217.66     37.45 o 
  -6  -3   1     4747.08     4615.61     76.79 o 
  -5  -3   1     1003.80      971.96     20.36 o 
  -4  -3   1     4576.02     4494.87     90.33 o 
  -3  -3   1    22578.56    22439.69    599.12 o 
  -2  -3   1     7704.28     8097.20    155.71 o 
  -1  -3   1       71.01       54.95      3.51 o 
   1  -3   1     8318.49     8578.51    173.60 o 
   2  -3   1    12851.79    13231.42    270.76 o 
   3  -3   1        0.57        6.13      1.36 o 
   4  -3   1     1646.17     1701.37     38.19 o 
   5  -3   1     2636.31     2673.55     59.46 o 
   6  -3   1     1953.33     1881.96     42.72 o 
   7  -3   1        7.55        5.44      2.03 o 
   8  -3   1      520.96      539.46     14.54 o 
   9  -3   1      510.66      516.93     14.48 o 
 -11  -2   1       30.73       33.17      3.48 o 
 -10  -2   1      378.29      386.05     11.17 o 
  -9  -2   1     2254.11     2346.19     52.80 o 
  -8  -2   1      609.39      579.92     14.59 o 
  -7  -2   1      478.84      467.58     11.37 o 
  -6  -2   1     3337.11     3312.91     55.08 o 
  -5  -2   1     9496.76     9563.13    161.09 o 
  -4  -2   1        5.60        3.72      0.82 o 
  -3  -2   1      464.69      473.95     10.17 o 
  -2  -2   1     1220.40     1384.98     30.26 o 
  -1  -2   1    13806.08    13250.87    419.87 o 
   1  -2   1     9780.63    10666.51    593.55 o 
   2  -2   1     1942.32     1889.51     46.01 o 
   3  -2   1     5159.42     5190.82    113.00 o 
   4  -2   1     1769.32     1886.97     42.03 o 
   5  -2   1     1858.04     1867.91     41.93 o 
   6  -2   1     3167.59     3219.15     71.31 o 
   7  -2   1     1001.77      982.78     23.47 o 
   8  -2   1      117.29      135.08      5.83 o 
   9  -2   1      767.66      812.98     20.58 o 
 -11  -1   1      542.88      587.86     15.99 o 
 -10  -1   1      129.69      127.47      5.94 o 
  -9  -1   1      370.87      365.77     10.54 o 
  -8  -1   1     3851.67     3825.40     84.56 o 
  -7  -1   1     2173.64     2263.13     50.48 o 
  -6  -1   1      134.65      145.79      6.59 o 
  -5  -1   1      228.16      247.18      8.59 o 
  -4  -1   1     2100.99     1891.83     31.48 o 
  -3  -1   1     7264.87     7154.04    118.65 o 
  -2  -1   1    15821.72    16412.07    410.76 o 
  -1  -1   1     6836.47     6858.22    305.64 o 
   0  -1   1     4994.24     5249.08    216.85 o 
   1  -1   1     3866.39     2058.46     60.08 o 
   2  -1   1       24.27       10.16      1.71 o 
   3  -1   1     1038.92      816.24     18.49 o 
   4  -1   1     4780.81     4759.83    103.83 o 
   5  -1   1     1307.95     1311.19     29.70 o 
   6  -1   1      416.60      426.74     11.06 o 
   7  -1   1     3831.36     3928.08     86.64 o 
   8  -1   1      355.49      363.06     10.39 o 
   9  -1   1      694.90      681.42     17.55 o 
  10  -1   1        9.42       10.67      3.73 o 
 -10   0   1     1234.88     1340.82     31.83 o 
  -9   0   1     1783.16     1873.17     43.01 o 
  -8   0   1      493.63      508.40     13.32 o 
  -7   0   1       94.08       96.91      4.32 o 
  -6   0   1     4269.09     4351.19     95.40 o 
  -5   0   1     2419.43     2403.06     53.08 o 
  -4   0   1     5474.49     5550.39    105.04 o 
  -3   0   1      340.01      295.14      7.16 o 
  -2   0   1      527.79      489.64     13.18 o 
  -1   0   1     5163.77     5285.95    115.14 o 
   1   0   1     1987.52      881.86     25.90 o 
   3   0   1       30.65       26.41      3.72 o 
   4   0   1     2187.39     2236.71     49.31 o 
   5   0   1     4636.62     4718.34    103.08 o 
   6   0   1     1940.98     1946.63     43.59 o 
   7   0   1      143.36      132.76      5.11 o 
   8   0   1     1425.79     1431.61     33.13 o 
   9   0   1     1222.30     1201.87     28.54 o 
  10   0   1      959.01      993.33     24.40 o 
 -10   1   1        2.04        3.75      2.45 o 
  -9   1   1      323.45      344.54     10.40 o 
  -8   1   1     3701.97     3811.90     84.52 o 
  -7   1   1      312.45      349.57      9.76 o 
  -6   1   1      130.19      135.04      4.86 o 
  -5   1   1      407.57      401.26     10.15 o 
  -4   1   1      493.63      352.19      8.81 o 
  -3   1   1     2331.51     2236.22     49.09 o 
  -2   1   1     3714.24     3691.80     80.25 o 
  -1   1   1    36378.36    30414.98    683.35 o 
   0   1   1     5220.47     5775.86    211.36 o 
   1   1   1       20.75       31.81      4.77 o 
   2   1   1    12630.81    14104.23   1408.19 o 
   3   1   1     1156.02     1250.18     52.11 o 
   4   1   1     1927.33     1862.07     31.10 o 
   5   1   1      231.13      226.02      8.13 o 
   6   1   1      469.02      451.92     14.92 o 
   7   1   1     4006.00     3947.41     86.98 o 
   8   1   1      147.76      167.25     18.26 o 
   9   1   1      204.56      210.88      7.24 o 
  10   1   1       14.42       10.32      2.63 o 
  11   1   1      499.99      536.60     14.91 o 
  -9   2   1       37.12       34.61      3.29 o 
  -8   2   1     1025.47      995.64     24.05 o 
  -7   2   1      846.56      883.38     21.38 o 
  -6   2   1      622.43      592.46     14.70 o 
  -5   2   1      351.92      351.47      9.28 o 
  -4   2   1     4107.24     4184.28     91.58 o 
  -3   2   1     8357.42     8447.86    184.86 o 
  -2   2   1        1.37        4.90      0.86 o 
  -1   2   1        0.20        1.06      0.42 o 
   0   2   1     3217.19     3248.59    147.28 o 
   1   2   1    17659.45    16404.33    549.62 o 
   2   2   1    10972.56    11203.95    400.50 o 
   3   2   1     2837.22     3051.24     84.29 o 
   4   2   1     6153.45     6250.56    127.64 o 
   5   2   1     6763.98     6568.44    109.23 o 
   6   2   1      101.97      107.77      4.03 o 
   7   2   1      179.37      167.89      4.60 o 
   8   2   1      130.02      133.60     10.34 o 
   9   2   1      429.81      438.72     11.87 o 
  10   2   1       41.79       38.14      6.30 o 
  11   2   1      774.07      815.66     20.79 o 
  -9   3   1      205.17      203.82      7.80 o 
  -8   3   1      410.37      451.18     12.62 o 
  -7   3   1      228.83      232.71      7.70 o 
  -6   3   1     4107.30     4198.84     92.66 o 
  -5   3   1      110.54      107.30      4.34 o 
  -4   3   1      119.86      125.45      4.49 o 
  -3   3   1      272.21      266.64      7.12 o 
  -2   3   1    10113.45    10040.26    174.33 o 
  -1   3   1     1385.08     1313.30     34.40 o 
   0   3   1      180.93      170.86     13.81 o 
   1   3   1     1418.81     1741.87     64.13 o 
   2   3   1   105920.23    86921.41   3041.41 o 
   3   3   1    14480.69    14521.65    422.49 o 
   4   3   1     1133.37     1182.18     34.93 o 
   5   3   1       25.76       24.40      4.14 o 
   6   3   1     1194.16     1105.38     19.07 o 
   7   3   1     2292.10     2181.72     36.80 o 
   8   3   1      325.47      356.25     11.69 o 
   9   3   1      410.23      397.95     11.00 o 
  11   3   1      101.80      105.52      5.73 o 
  -8   4   1     1056.06     1138.29     27.60 o 
  -7   4   1      145.56      145.17      5.99 o 
  -6   4   1        0.72        1.79      1.87 o 
  -5   4   1      547.37      525.61     13.42 o 
  -4   4   1     1701.10     1781.54     40.15 o 
  -3   4   1     3262.14     3373.80     63.40 o 
  -2   4   1     1169.14     1182.35     20.13 o 
  -1   4   1     3553.78     3494.58     87.03 o 
   0   4   1     3404.09     3229.47    115.66 o 
   2   4   1       53.44       77.32      3.78 o 
   3   4   1    10381.59    10437.56    268.33 o 
   4   4   1     8264.99     8083.39    242.70 o 
   5   4   1     1785.23     1677.23     55.49 o 
   6   4   1     1367.66     1299.35     27.04 o 
   7   4   1     2897.15     2804.61     47.17 o 
   8   4   1      553.34      582.23     10.92 o 
   9   4   1        3.62        5.04      1.98 o 
  10   4   1      132.93      145.31      6.21 o 
  11   4   1     1134.99     1209.65     29.11 o 
  -8   5   1        0.22        2.17      2.41 o 
  -7   5   1      753.23      862.05     21.55 o 
  -6   5   1     2220.52     2239.05     50.79 o 
  -5   5   1       81.07       68.60      5.40 o 
  -4   5   1        4.92        2.92      1.71 o 
  -3   5   1     1046.51     1037.46     36.16 o 
  -2   5   1     1773.60     1641.76     33.59 o 
  -1   5   1       16.41       17.06      1.33 o 
   0   5   1     1166.65     1193.81     53.65 o 
   1   5   1      852.64      865.20     37.28 o 
   2   5   1     8826.70     8534.03    528.71 o 
   3   5   1      114.60      125.38      7.29 o 
   4   5   1     7395.56     7084.99    231.28 o 
   5   5   1     1797.20     1698.04     44.47 o 
   6   5   1       68.17       65.52      4.18 o 
   7   5   1        0.97        2.00      2.02 o 
   8   5   1      945.40      988.39     17.62 o 
   9   5   1     3083.54     3190.85     71.14 o 
  10   5   1       16.22       20.46      2.91 o 
  11   5   1       80.80       83.58      5.39 o 
  -7   6   1        5.36        6.06      2.38 o 
  -6   6   1      675.15      676.97     17.43 o 
  -5   6   1     1059.23     1010.39     36.43 o 
  -4   6   1      212.79      220.17     10.88 o 
  -3   6   1      385.81      356.61     14.66 o 
  -2   6   1      697.75      725.00     15.60 o 
  -1   6   1     1323.95     1255.74     26.13 o 
   0   6   1     4292.15     4271.41     86.37 o 
   1   6   1     1080.31     1044.23     27.94 o 
   2   6   1     5148.68     5151.67    188.60 o 
   3   6   1      168.24      192.35      6.91 o 
   4   6   1      164.18      172.15      6.74 o 
   5   6   1       93.96       92.90      6.30 o 
   6   6   1     2631.16     2488.92     64.76 o 
   7   6   1     2484.16     2473.42     64.50 o 
   8   6   1       20.18       19.77      2.33 o 
   9   6   1       76.32       80.91      4.01 o 
  10   6   1     1548.44     1584.02     49.38 o 
  11   6   1     1193.98     1234.16     39.84 o 
  -6   7   1      588.09      598.10     24.10 o 
  -5   7   1      756.03      706.21     27.07 o 
  -4   7   1      552.82      542.16     21.41 o 
  -3   7   1     1142.75     1095.20     38.76 o 
  -2   7   1     1414.60     1410.63     29.44 o 
  -1   7   1     1430.14     1471.96     30.66 o 
   0   7   1     5288.66     5295.11    106.99 o 
   1   7   1      524.38      469.71     13.76 o 
   2   7   1      625.98      573.58     13.57 o 
   3   7   1        1.55        0.52      1.53 o 
   4   7   1     4128.32     4049.18    104.37 o 
   5   7   1      369.81      336.86     10.92 o 
   6   7   1        8.67        3.74      1.91 o 
   7   7   1      560.63      568.35     16.67 o 
   8   7   1      981.40      996.67     27.52 o 
   9   7   1      361.39      375.91     12.34 o 
  10   7   1        7.55        1.17      3.15 o 
  11   7   1      236.93      262.09     11.96 o 
  -5   8   1      611.77      643.61     25.54 o 
  -4   8   1        1.46        1.53      2.97 o 
  -3   8   1     1240.55     1143.86     40.74 o 
  -2   8   1     1882.95     1825.51     62.51 o 
  -1   8   1     1368.25     1458.80     30.65 o 
   0   8   1       18.65       13.91      1.63 o 
   1   8   1     4221.34     4223.18    108.79 o 
   2   8   1     5307.46     5114.08    131.43 o 
   4   8   1      103.79      101.25      5.30 o 
   5   8   1     1382.67     1422.07     38.24 o 
   6   8   1      172.32      166.15      7.41 o 
   7   8   1     1114.08     1064.26     29.40 o 
   8   8   1       10.16        7.28      4.63 o 
   9   8   1      604.68      622.76     18.54 o 
  10   8   1      590.67      654.03     19.46 o 
  11   8   1       15.03        9.35      3.60 o 
  -5   9   1      370.66      361.47     16.82 o 
  -4   9   1      468.67      487.29     20.60 o 
  -3   9   1       24.22       17.99      3.87 o 
  -2   9   1      111.84       92.73      7.11 o 
  -1   9   1     3993.46     3967.51    208.39 o 
   0   9   1     2996.05     3012.15     61.86 o 
   1   9   1       73.90      102.58     10.16 o 
   2   9   1     1021.52     1103.27     30.19 o 
   3   9   1     1622.53     1537.74     84.41 o 
   4   9   1     2474.73     2438.85     64.08 o 
   5   9   1      136.75      146.15      7.05 o 
   6   9   1        3.86       -0.46      2.13 o 
   7   9   1      432.55      442.60     14.15 o 
   8   9   1      690.46      664.45     19.69 o 
   9   9   1       61.56       50.17      4.69 o 
  10   9   1      677.83      690.35     20.58 o 
  11   9   1      203.78      235.10     10.88 o 
  -3  10   1     1279.50     1228.22     44.52 o 
  -2  10   1       96.71       82.83      7.38 o 
  -1  10   1      297.32      255.43     12.41 o 
   0  10   1     1340.27     1348.92     34.43 o 
   1  10   1      577.59      598.41     15.80 o 
   2  10   1     1681.13     1723.05     46.09 o 
   3  10   1      248.23      249.06      9.57 o 
   4  10   1     1824.11     1855.48     49.62 o 
   5  10   1     1873.31     1924.90     51.40 o 
   6  10   1       31.50       28.20      3.33 o 
   7  10   1       92.73       76.54      6.15 o 
   8  10   1      458.93      433.71     16.05 o 
   9  10   1      162.60      159.86      7.72 o 
  10  10   1      117.32      128.87      7.25 o 
  -2  11   1      356.37      358.32     16.64 o 
  -1  11   1      950.13      943.11     35.17 o 
   0  11   1        0.58        0.54      3.06 o 
   1  11   1      689.02      695.31     16.22 o 
   2  11   1      435.52      485.06     15.29 o 
   3  11   1     1013.24     1058.31     29.74 o 
   4  11   1       15.12       15.29      5.31 o 
   5  11   1      448.60      440.92     14.65 o 
   6  11   1      223.64      248.23      9.85 o 
   7  11   1      522.38      492.72     20.46 o 
   8  11   1       83.16       79.51      6.35 o 
   9  11   1     1038.40     1070.04     30.57 o 
  10  11   1      455.79      510.21     25.41 o 
  -1  12   1      392.74      403.02     18.35 o 
   0  12   1      954.66      950.85     35.71 o 
   1  12   1        6.43        2.47      2.39 o 
   2  12   1        0.07        2.72      2.67 o 
   3  12   1      463.20      487.36     15.91 o 
   4  12   1      401.67      424.30     14.36 o 
   5  12   1      431.42      477.48     15.81 o 
   6  12   1        0.20        0.75      2.76 o 
   7  12   1     1209.61     1212.98     34.31 o 
   8  12   1      745.84      777.77     23.44 o 
   9  12   1        5.13       -4.31      2.87 o 
   2  13   1      242.79      279.59      9.02 o 
   3  13   1      173.07      202.34     10.15 o 
   4  13   1      155.60      189.14     17.31 o 
   5  13   1      558.51      636.15     29.59 o 
   6  13   1       91.61      109.90     19.61 o 
   7  13   1        6.49       10.09      3.78 o 
  -6 -13   2       11.80       18.15      3.45 o 
  -5 -13   2      473.34      508.43     24.82 o 
  -4 -13   2      586.38      585.42     18.63 o 
  -3 -13   2        0.24       -1.16      2.33 o 
  -8 -12   2      251.54      257.87     10.88 o 
  -7 -12   2      328.79      350.44     12.91 o 
  -6 -12   2      147.54      140.83      8.18 o 
  -5 -12   2        4.41        0.77      2.66 o 
  -4 -12   2      149.02      143.44      7.67 o 
  -3 -12   2     1014.91     1040.81     23.43 o 
  -2 -12   2       87.40       91.42      5.04 o 
  -1 -12   2      176.68      199.67     11.51 o 
   0 -12   2      289.65      290.15     14.57 o 
  -9 -11   2      617.22      643.49     20.07 o 
  -8 -11   2        2.18        0.04      2.76 o 
  -7 -11   2       12.00       12.24      3.78 o 
  -6 -11   2     1850.71     1795.27     48.78 o 
  -5 -11   2     1016.61     1106.77     31.30 o 
  -4 -11   2        4.56        0.40      2.30 o 
  -3 -11   2        4.92        2.48      2.38 o 
  -2 -11   2      564.32      531.68     13.01 o 
  -1 -11   2      545.88      558.06     13.52 o 
   0 -11   2       53.14       50.01      6.48 o 
   1 -11   2      175.33      170.98     10.43 o 
   2 -11   2      804.87      759.63     29.68 o 
 -10 -10   2       19.18       13.39      2.94 o 
  -9 -10   2        2.84       10.35      2.92 o 
  -8 -10   2     1290.51     1308.95     47.49 o 
  -7 -10   2     2683.35     2684.53     71.08 o 
  -6 -10   2       44.98       41.13      6.97 o 
  -5 -10   2     1062.21     1063.39     29.90 o 
  -4 -10   2      402.57      371.10     25.72 o 
  -3 -10   2      154.45      147.76      6.90 o 
  -2 -10   2       31.74       18.76      2.53 o 
  -1 -10   2      853.40      816.50     18.35 o 
   0 -10   2     1257.75     1269.27     27.37 o 
   1 -10   2      428.06      422.36     17.99 o 
   2 -10   2      355.57      338.80     15.56 o 
   3 -10   2      822.04      841.12     32.20 o 
 -10  -9   2      905.80      985.79     28.11 o 
  -9  -9   2      207.04      215.01      9.06 o 
  -8  -9   2      273.73      280.05     10.37 o 
  -7  -9   2      957.14      974.60     27.58 o 
  -6  -9   2     2719.54     2693.08     70.89 o 
  -5  -9   2      772.36      771.37     22.31 o 
  -4  -9   2      169.11      154.08      7.07 o 
  -3  -9   2      439.39      447.20     13.88 o 
  -2  -9   2      783.66      802.13     22.63 o 
  -1  -9   2      181.20      173.17      5.52 o 
   0  -9   2      214.09      205.12      5.47 o 
   1  -9   2     2166.71     2009.08     68.71 o 
   2  -9   2      165.52      167.74      9.62 o 
   3  -9   2       27.98       15.02      3.96 o 
   4  -9   2      133.67      161.53     10.43 o 
 -11  -8   2       98.46      101.45      7.64 o 
 -10  -8   2      650.20      703.06     20.80 o 
  -9  -8   2      489.34      527.53     16.32 o 
  -8  -8   2     1181.59     1185.15     32.64 o 
  -7  -8   2      394.35      378.90     12.44 o 
  -6  -8   2      598.97      601.38     17.92 o 
  -5  -8   2      270.65      249.17      9.08 o 
  -4  -8   2     2077.73     1986.41     52.52 o 
  -3  -8   2       28.46       44.61      6.66 o 
  -2  -8   2      960.07      942.07     21.78 o 
  -1  -8   2     1664.37     1593.12     29.75 o 
   0  -8   2      444.62      419.52      8.90 o 
   1  -8   2       51.04       42.98      2.74 o 
   2  -8   2     2826.09     2695.86     90.84 o 
   3  -8   2     1173.77     1158.97     41.46 o 
   4  -8   2        2.37        1.44      3.33 o 
   5  -8   2      392.78      407.16     18.17 o 
 -11  -7   2      252.46      303.73     13.22 o 
 -10  -7   2     1063.51     1121.84     28.14 o 
  -9  -7   2       64.25       72.57     11.38 o 
  -8  -7   2     2562.92     2604.08     68.32 o 
  -7  -7   2     1203.16     1287.13     34.90 o 
  -6  -7   2       24.51       15.80      2.27 o 
  -5  -7   2       12.30        7.49      1.92 o 
  -4  -7   2     2554.96     2453.10     54.19 o 
  -3  -7   2     2794.53     2747.45     60.58 o 
  -2  -7   2     1027.92     1006.07     23.01 o 
  -1  -7   2       12.38       10.61      2.34 o 
   0  -7   2     1846.86     1664.02     30.81 o 
   1  -7   2     2301.89     2192.89     45.09 o 
   2  -7   2       12.00        8.54      2.88 o 
   3  -7   2      612.07      581.10     22.48 o 
   4  -7   2      495.08      494.67     20.15 o 
   5  -7   2      633.11      642.62     25.27 o 
   6  -7   2       26.50       18.26      4.50 o 
 -11  -6   2      144.65      159.01      9.26 o 
 -10  -6   2     1114.84     1196.56     38.22 o 
  -9  -6   2     1132.91     1206.69     24.88 o 
  -8  -6   2      255.82      278.89      9.57 o 
  -7  -6   2      426.35      451.14     11.27 o 
  -6  -6   2     1790.59     1806.94     40.20 o 
  -5  -6   2       25.67       12.33      1.78 o 
  -4  -6   2     2794.05     2834.91     54.93 o 
  -3  -6   2     2453.30     2449.60     53.99 o 
  -2  -6   2     6829.76     6666.01    184.67 o 
  -1  -6   2     2100.70     1965.99     51.62 o 
   0  -6   2       42.64       38.31      3.22 o 
   1  -6   2      325.41      335.52      7.95 o 
   2  -6   2     3434.04     3409.23     69.13 o 
   3  -6   2     2484.26     2442.59     82.21 o 
   4  -6   2      227.04      211.00     10.61 o 
   5  -6   2     1990.74     1857.17     64.04 o 
   6  -6   2      902.57      859.25     21.37 o 
   7  -6   2      150.39      168.36      7.05 o 
 -11  -5   2      166.41      180.83      7.38 o 
 -10  -5   2       62.38       48.56      4.43 o 
  -9  -5   2      446.63      458.85     10.51 o 
  -8  -5   2     2315.51     2477.18     48.64 o 
  -7  -5   2      340.33      339.89     10.64 o 
  -6  -5   2       70.44       85.26      3.51 o 
  -5  -5   2     1289.01     1182.72     23.47 o 
  -4  -5   2     8695.70     8719.56    167.56 o 
  -3  -5   2     1083.30     1128.86     22.31 o 
  -2  -5   2      858.90      784.99     51.49 o 
  -1  -5   2     2476.24     2668.17    164.32 o 
   0  -5   2     5551.12     5467.19    132.24 o 
   1  -5   2      636.04      523.88     11.72 o 
   2  -5   2     1816.02     1834.91     37.51 o 
   3  -5   2     3756.97     3803.38    125.83 o 
   4  -5   2      961.94      674.37     21.95 o 
   5  -5   2      681.15      654.83     16.44 o 
   6  -5   2      217.34      189.20      6.89 o 
   7  -5   2     1251.90     1242.34     29.74 o 
   8  -5   2      449.70      499.79     14.24 o 
 -11  -4   2     1553.80     1648.78     38.54 o 
 -10  -4   2      549.36      579.38     15.19 o 
  -9  -4   2      340.63      350.08      9.98 o 
  -8  -4   2      205.96      298.87     13.04 o 
  -7  -4   2     1136.32     1068.57     18.70 o 
  -6  -4   2     3623.26     3608.70     73.07 o 
  -5  -4   2        0.73       -0.02      1.32 o 
  -4  -4   2       56.54       71.98      3.82 o 
  -3  -4   2      365.87      307.51      6.69 o 
  -2  -4   2     3197.04     3007.40     57.64 o 
  -1  -4   2       72.96       78.07      4.86 o 
   0  -4   2    12918.02    15690.12   2393.84 o 
   1  -4   2     7814.01     8283.76    170.55 o 
   2  -4   2      965.76      885.64     15.27 o 
   3  -4   2       36.62       28.55      2.79 o 
   5  -4   2     2234.56     2246.36     50.50 o 
   6  -4   2     1947.69     1874.40     42.80 o 
   7  -4   2       22.01       16.16      2.52 o 
   8  -4   2      806.65      787.08     20.13 o 
 -11  -3   2      157.70      166.20      7.05 o 
 -10  -3   2      418.43      436.49     12.19 o 
  -9  -3   2      756.01      732.09     18.10 o 
  -8  -3   2     1313.63     1329.54     30.62 o 
  -7  -3   2        2.34       -1.39      1.02 o 
  -6  -3   2       81.88       40.68      2.82 o 
  -5  -3   2     3131.94     2931.39     59.35 o 
  -4  -3   2     3408.94     3438.95     62.34 o 
  -3  -3   2      116.53       83.94      6.57 o 
  -2  -3   2     1028.06      917.29     17.99 o 
  -1  -3   2      770.81      743.14     22.29 o 
   0  -3   2      270.39      234.91      9.76 o 
   1  -3   2     3292.63     3742.03     91.08 o 
   2  -3   2    12687.72    13453.30    250.64 o 
   3  -3   2     4282.35     4324.08    126.14 o 
   4  -3   2       25.80       17.89      2.88 o 
   5  -3   2      846.74      839.08     20.00 o 
   6  -3   2     1230.42     1275.79     29.68 o 
   7  -3   2      829.73      850.58     20.87 o 
   8  -3   2        1.78        2.66      2.18 o 
   9  -3   2      148.60      132.70      6.37 o 
 -11  -2   2     1302.02     1404.29     33.46 o 
 -10  -2   2        7.02        3.56      5.85 o 
  -9  -2   2      692.82      720.01     17.89 o 
  -8  -2   2      272.71      254.03      7.68 o 
  -7  -2   2     2182.59     2096.09     39.83 o 
  -6  -2   2     4250.23     4384.98     72.71 o 
  -5  -2   2     2841.15     2758.60     45.94 o 
  -4  -2   2     1443.68     1345.92     22.69 o 
  -3  -2   2      359.59      436.81     29.59 o 
  -2  -2   2     3996.68     3944.42     90.12 o 
  -1  -2   2     7148.74     7217.18    177.40 o 
   0  -2   2     4925.36     4731.00    122.36 o 
   1  -2   2     2090.81     2184.91     47.81 o 
   2  -2   2      110.68      134.16      5.17 o 
   3  -2   2     2544.40     2602.14     85.89 o 
   4  -2   2     7144.46     6570.57    907.76 o 
   5  -2   2      444.50      465.26     11.74 o 
   6  -2   2       11.92        5.71      1.84 o 
   7  -2   2      284.30      283.40      8.56 o 
   8  -2   2     1701.56     1668.70     38.56 o 
   9  -2   2      451.42      462.22     13.14 o 
 -11  -1   2      165.35      182.95      7.37 o 
 -10  -1   2      723.69      772.43     19.56 o 
  -9  -1   2     1121.14     1101.56     26.25 o 
  -8  -1   2      263.20      255.34      7.84 o 
  -7  -1   2     2271.17     2323.51     51.86 o 
  -6  -1   2     1340.01     1398.20     26.74 o 
  -5  -1   2     2577.74     2564.65     48.00 o 
  -4  -1   2      803.49      762.77     14.79 o 
  -3  -1   2     5237.98     4967.65     84.74 o 
  -2  -1   2    12180.39    12334.46    301.10 o 
  -1  -1   2    10330.58    10061.22    645.90 o 
   1  -1   2     2139.68     2129.05     46.42 o 
   2  -1   2     1658.12     1724.09     38.00 o 
   3  -1   2      840.13      830.78     28.33 o 
   4  -1   2       57.14       58.39      7.87 o 
   5  -1   2     3368.75     3447.91     75.70 o 
   6  -1   2     2519.02     2540.28     56.50 o 
   7  -1   2       81.71       97.58      6.39 o 
   8  -1   2     1096.34     1085.04     25.84 o 
   9  -1   2      342.06      343.44     10.36 o 
  10  -1   2      620.14      624.44     16.80 o 
 -10   0   2       21.91       20.07      2.92 o 
  -9   0   2     2042.10     2094.39     47.67 o 
  -8   0   2      893.16      938.19     22.47 o 
  -7   0   2      213.63      218.31      6.76 o 
  -6   0   2      603.71      629.83     15.21 o 
  -5   0   2     6154.43     6088.90    112.79 o 
  -4   0   2     7782.28     7848.93    171.03 o 
  -3   0   2       26.57       49.97      2.13 o 
  -2   0   2     1503.13     1546.33     67.03 o 
  -1   0   2    25100.02    22814.28    505.20 o 
   0   0   2     3435.50     5085.57    210.73 o 
   1   0   2      522.47      549.42     12.21 o 
   2   0   2     1428.54     1399.03     30.77 o 
   3   0   2      966.90      957.41     66.69 o 
   4   0   2     5401.45     5404.14    101.33 o 
   5   0   2       79.35      129.70     12.05 o 
   6   0   2     1617.58     1612.90     36.35 o 
   7   0   2      658.72      697.04     17.05 o 
   8   0   2     2131.57     2065.15     50.41 o 
   9   0   2       91.59       93.13      5.26 o 
  10   0   2     1035.65     1103.54     26.84 o 
 -10   1   2      277.46      304.11      9.78 o 
  -9   1   2      265.73      281.78      9.01 o 
  -8   1   2      288.33      278.46      8.67 o 
  -7   1   2     4311.80     4432.18     97.53 o 
  -6   1   2     1435.66     1440.95     32.77 o 
  -5   1   2      934.92      970.72     22.33 o 
  -4   1   2      391.60      385.58      9.50 o 
  -3   1   2    14000.97    13964.26    304.81 o 
  -2   1   2     2485.31     2579.56     56.36 o 
  -1   1   2     2645.89     2875.85    184.25 o 
   0   1   2     2374.87     2312.62     68.11 o 
   1   1   2     2774.37     2854.55    154.65 o 
   2   1   2     1974.96     2116.47     69.25 o 
   4   1   2      780.52      711.21     13.94 o 
   5   1   2     2736.07     2709.10     51.22 o 
   6   1   2     2922.16     2978.87     56.39 o 
   7   1   2     1112.09     1106.89     25.74 o 
   8   1   2     5002.38     4883.13    107.27 o 
   9   1   2      334.35      442.43     23.20 o 
  10   1   2       31.04       31.68      3.18 o 
  -9   2   2     1658.09     1754.59     40.80 o 
  -8   2   2       57.22       71.06      6.52 o 
  -7   2   2      497.50      501.35     13.12 o 
  -6   2   2      670.15      668.92     16.35 o 
  -5   2   2     4292.18     4276.26     93.65 o 
  -4   2   2      719.17      741.27     17.28 o 
  -3   2   2     2742.72     2808.27     52.99 o 
  -2   2   2     4641.30     4704.77     88.24 o 
  -1   2   2     2970.78     3105.28     58.36 o 
   0   2   2     8442.31     9132.13    578.31 o 
   1   2   2    11952.47    11786.32    341.92 o 
   2   2   2     1503.27     1596.82     41.11 o 
   3   2   2     3644.86     4045.11    269.28 o 
   4   2   2       35.17       29.39      2.12 o 
   5   2   2     2695.55     2525.83     42.13 o 
   6   2   2     5276.27     5103.53     84.63 o 
   7   2   2      564.31      565.32     14.00 o 
   8   2   2        8.35        2.20      5.08 o 
   9   2   2      949.99      949.43     22.85 o 
  10   2   2      652.02      646.19     16.71 o 
  11   2   2      249.60      269.59      9.17 o 
  -9   3   2        1.35        2.41      2.41 o 
  -8   3   2      795.11      880.57     21.82 o 
  -7   3   2     2075.03     2205.31     49.93 o 
  -6   3   2      761.12      797.75     19.34 o 
  -5   3   2      107.09      103.91      4.31 o 
  -4   3   2     1005.00      988.80     22.79 o 
  -3   3   2     2466.28     2547.13     48.11 o 
  -2   3   2     2744.79     3038.45     57.45 o 
  -1   3   2     1822.72     1851.42     60.29 o 
   0   3   2     1073.62     1058.80     48.16 o 
   1   3   2     1013.72      914.03     28.10 o 
   2   3   2     3670.58     3683.19    113.95 o 
   3   3   2    13275.23    13092.63    335.30 o 
   4   3   2     4522.50     4729.16     95.11 o 
   5   3   2        7.73        9.16      2.47 o 
   6   3   2        0.66        2.01      2.10 o 
   7   3   2     2066.44     2057.34     34.82 o 
   8   3   2     3372.10     3231.23     71.68 o 
  10   3   2     1234.54     1211.99     28.83 o 
  11   3   2      282.44      286.90      9.42 o 
  -8   4   2        3.36        1.50      2.25 o 
  -7   4   2      406.13      428.29     11.94 o 
  -6   4   2     1889.82     1884.30     42.94 o 
  -5   4   2     1107.76     1176.17     27.37 o 
  -4   4   2       42.42       32.50      2.70 o 
  -3   4   2     1967.17     2018.51     38.45 o 
  -2   4   2     1441.25     1314.54     32.84 o 
  -1   4   2      102.34       70.93      7.14 o 
   0   4   2      950.01      931.83     37.73 o 
   1   4   2    14139.33    13673.98   1151.28 o 
   2   4   2     6037.97     6063.40    155.61 o 
   3   4   2      267.68      294.31      8.96 o 
   4   4   2     2084.71     2223.86     74.34 o 
   5   4   2     4170.24     4219.01    108.13 o 
   6   4   2     2567.36     2478.50     50.45 o 
   7   4   2      154.41      145.71      3.92 o 
   8   4   2      229.07      228.34      6.06 o 
   9   4   2      215.42      216.21      7.16 o 
  10   4   2       92.20      103.08      5.29 o 
  11   4   2      353.14      366.78     11.11 o 
  -8   5   2      648.76      741.70     19.25 o 
  -7   5   2      252.03      274.82      8.93 o 
  -6   5   2     1047.56     1017.61     24.49 o 
  -5   5   2     2726.42     2771.20     61.96 o 
  -4   5   2      737.31      731.79     17.90 o 
  -3   5   2      190.55      180.38     15.38 o 
  -2   5   2     1819.20     1846.86     37.71 o 
  -1   5   2     5405.81     5430.15    109.90 o 
   0   5   2       16.59       29.06      3.73 o 
   1   5   2      424.02      460.51     13.00 o 
   2   5   2      482.01      447.90     12.71 o 
   3   5   2    15826.42    15699.32    422.37 o 
   4   5   2     7354.72     7567.18    225.93 o 
   5   5   2     2309.38     2220.98     57.73 o 
   6   5   2      985.14      974.69     26.32 o 
   7   5   2     1457.93     1501.12     93.18 o 
   8   5   2      204.19      186.85      4.74 o 
   9   5   2      141.71      145.96      5.75 o 
  10   5   2      373.96      385.51     11.11 o 
  11   5   2      155.43      195.92      7.59 o 
  -7   6   2      755.76      802.58     20.44 o 
  -6   6   2      134.14      128.70      5.75 o 
  -5   6   2      133.04      121.69      8.18 o 
  -4   6   2     4113.15     4220.16    139.95 o 
  -3   6   2     1132.12     1066.06     37.33 o 
  -2   6   2      200.16      201.17      5.31 o 
  -1   6   2       31.93       27.91      2.01 o 
   0   6   2     5454.56     5343.32    107.96 o 
   1   6   2     4073.02     4125.94    105.90 o 
   2   6   2        0.05       17.63      3.15 o 
   3   6   2        3.61       13.30      1.73 o 
   4   6   2     6355.83     6420.30    164.24 o 
   5   6   2     6550.17     6562.21    167.90 o 
   6   6   2        5.55        1.10      2.07 o 
   7   6   2      722.36      713.76     20.08 o 
   8   6   2     1155.11     1175.68     31.81 o 
   9   6   2      382.65      368.79      9.06 o 
  10   6   2       54.40       63.86      6.12 o 
  11   6   2      834.17      844.63     28.60 o 
  -6   7   2     1690.76     1758.78     61.61 o 
  -5   7   2      257.43      271.98     13.22 o 
  -4   7   2       19.62       10.97      3.51 o 
  -3   7   2      487.22      479.83     18.89 o 
  -2   7   2      788.65      759.39     16.47 o 
  -1   7   2     1949.13     1937.38     39.94 o 
   0   7   2      611.91      597.11     13.34 o 
   1   7   2     2265.96     2189.54     57.06 o 
   2   7   2     1521.90     1516.46     40.11 o 
   3   7   2      211.13      176.02     12.41 o 
   4   7   2      157.38      171.90      7.00 o 
   5   7   2     4104.28     4044.95    104.37 o 
   6   7   2     3661.79     3704.44     95.82 o 
   7   7   2      267.86      264.30      9.34 o 
   8   7   2      283.30      274.39      9.74 o 
   9   7   2     1555.12     1579.37     42.40 o 
  10   7   2      929.23      962.18     31.39 o 
  11   7   2        9.48       10.43      3.60 o 
  -6   8   2        8.97        3.69      4.05 o 
  -5   8   2      378.07      427.84     18.53 o 
  -4   8   2     1379.00     1366.64     48.39 o 
  -3   8   2        1.31        3.42      2.88 o 
  -2   8   2      361.58      341.95     14.57 o 
  -1   8   2      238.30      226.86      7.02 o 
   0   8   2     1302.60     1251.88     26.54 o 
   1   8   2      458.84      424.83     12.99 o 
   2   8   2     1030.68     1014.23     27.68 o 
   4   8   2      440.18      468.06     14.16 o 
   5   8   2       39.24       37.86      4.95 o 
   6   8   2     1840.82     1874.21     49.75 o 
   7   8   2     1823.93     1823.72     48.54 o 
   8   8   2      327.24      322.49     11.11 o 
   9   8   2        1.98       -1.52      2.27 o 
  10   8   2      284.08      305.60     10.90 o 
  11   8   2     1696.99     1854.20     57.65 o 
  -5   9   2       75.79       88.86      8.36 o 
  -4   9   2      251.89      244.19     12.59 o 
  -3   9   2      633.25      605.93     23.74 o 
  -2   9   2       83.11       83.55      6.84 o 
  -1   9   2       42.35       35.05      4.23 o 
   0   9   2     1401.64     1407.35     29.84 o 
   1   9   2     1371.59     1383.00     37.09 o 
   2   9   2      556.71      563.74     16.71 o 
   3   9   2       89.41       70.96     12.10 o 
   4   9   2     1400.41     1416.71     38.30 o 
   5   9   2      622.95      672.44     19.63 o 
   6   9   2       48.89       47.32      5.67 o 
   7   9   2       80.52       68.51      5.70 o 
   8   9   2      956.92      971.59     27.39 o 
   9   9   2     1287.59     1284.72     35.37 o 
  10   9   2        6.98        8.94      4.59 o 
  11   9   2        8.78        6.57      3.42 o 
  -3  10   2      103.67      114.76      8.54 o 
  -2  10   2     1212.76     1197.37     43.08 o 
  -1  10   2      472.86      438.28     18.26 o 
   0  10   2      583.71      613.93     15.35 o 
   1  10   2       92.33      100.32      4.59 o 
   2  10   2     1773.20     1851.84     49.33 o 
   3  10   2     1096.39     1089.48     30.22 o 
   4  10   2       99.20       95.54      6.19 o 
   5  10   2      122.62      120.57      6.68 o 
   6  10   2     1447.46     1529.79     41.51 o 
   7  10   2      187.07      182.74      8.46 o 
   8  10   2       22.49       13.22      2.99 o 
   9  10   2       49.37       46.76      5.71 o 
  10  10   2      160.48      166.13      8.14 o 
  -2  11   2       17.85       14.03      4.05 o 
  -1  11   2      441.83      406.89     17.72 o 
   0  11   2     1139.83     1108.15     40.20 o 
   1  11   2      906.30      983.11     27.73 o 
   2  11   2        0.57        1.54      2.79 o 
   3  11   2     1311.18     1395.34     38.23 o 
   4  11   2     2449.99     2504.56     95.43 o 
   5  11   2      268.96      250.97     10.03 o 
   6  11   2       40.75       31.25      3.41 o 
   7  11   2      166.71      160.07     10.88 o 
   8  11   2       38.83       37.95      6.21 o 
   9  11   2      329.97      349.73     12.70 o 
  10  11   2       22.14       23.85      3.58 o 
  -1  12   2       40.72       30.76      4.95 o 
   0  12   2       45.78       34.18      5.13 o 
   1  12   2      803.15      828.27     19.14 o 
   2  12   2     1179.97     1252.11     27.60 o 
   3  12   2       46.25       33.37      4.68 o 
   4  12   2      365.96      415.84     14.18 o 
   5  12   2     1081.58     1113.77     31.58 o 
   6  12   2      854.45      863.39     26.53 o 
   7  12   2      105.44      120.04      7.41 o 
   8  12   2      232.84      279.50     11.17 o 
   9  12   2       37.72       39.47      4.34 o 
   1  13   2       85.66       83.46      8.18 o 
   2  13   2      940.77      992.13     22.65 o 
   3  13   2      667.83      780.42     23.42 o 
   4  13   2      670.72      784.99     23.67 o 
   5  13   2       36.36       38.22      6.75 o 
   6  13   2      666.64      725.44     22.28 o 
   7  13   2      369.47      381.60     13.78 o 
  -8 -12   3       77.02       94.21      7.25 o 
  -7 -12   3       44.56       62.88      6.26 o 
  -6 -12   3      386.31      426.43     14.65 o 
  -5 -12   3     1007.51      989.86     28.65 o 
  -4 -12   3      326.94      326.95     12.01 o 
  -3 -12   3       13.12        7.57      2.23 o 
  -2 -12   3      484.55      506.72     12.91 o 
  -1 -12   3      800.34      807.21     31.21 o 
  -9 -11   3      378.34      415.80     23.11 o 
  -8 -11   3      270.46      252.29     10.42 o 
  -7 -11   3      726.92      705.46     22.57 o 
  -6 -11   3      132.18      134.69      7.49 o 
  -5 -11   3       51.23       59.42      5.68 o 
  -4 -11   3     1046.88      908.34    105.72 o 
  -3 -11   3      240.66      233.94      9.23 o 
  -2 -11   3        0.05       -1.87      1.70 o 
  -1 -11   3      400.16      402.43     10.56 o 
   0 -11   3      623.97      579.75     23.38 o 
   1 -11   3       75.80       61.70      7.11 o 
 -10 -10   3       81.87      105.95      7.13 o 
  -9 -10   3      217.36      215.36      9.28 o 
  -8 -10   3       69.33       81.26      6.22 o 
  -7 -10   3     1273.78     1234.57     34.48 o 
  -6 -10   3     1096.84     1123.21     31.56 o 
  -5 -10   3      111.46      112.62      7.15 o 
  -4 -10   3       20.39       13.13      2.74 o 
  -3 -10   3      420.61      412.01     13.28 o 
  -2 -10   3      658.44      613.03     14.38 o 
  -1 -10   3       24.30       21.64      2.13 o 
   0 -10   3      183.27      175.45      5.94 o 
   1 -10   3      931.44      896.43     33.37 o 
   2 -10   3     1432.39     1297.29     46.50 o 
   3 -10   3       32.06       27.97      4.86 o 
 -10  -9   3        0.25        4.02      2.88 o 
  -9  -9   3     1425.66     1453.60     39.91 o 
  -8  -9   3     1012.06     1004.83     28.50 o 
  -7  -9   3      232.53      238.56      9.45 o 
  -6  -9   3      413.30      395.95     13.18 o 
  -5  -9   3      991.15      986.60     27.68 o 
  -4  -9   3      720.93      678.67     19.83 o 
  -3  -9   3       44.33       27.80      2.72 o 
  -2  -9   3      119.71      127.36      6.01 o 
  -1  -9   3     1923.80     1788.54     37.47 o 
   0  -9   3      953.65      894.65     17.60 o 
   1  -9   3      487.65      454.86     14.25 o 
   2  -9   3      990.81      935.97     26.66 o 
   3  -9   3      509.73      477.40     20.06 o 
   4  -9   3      672.42      691.46     27.34 o 
 -11  -8   3      574.92      675.27     23.74 o 
 -10  -8   3       41.53       40.41      6.92 o 
  -9  -8   3       20.65       19.67      2.94 o 
  -8  -8   3      620.90      637.00     19.02 o 
  -7  -8   3     2067.78     2119.64     56.30 o 
  -6  -8   3      626.08      599.45     17.89 o 
  -5  -8   3       30.96       26.25      3.06 o 
  -4  -8   3     2805.05     2713.46     71.02 o 
  -3  -8   3     3860.54     3653.18    135.45 o 
  -2  -8   3       10.86       11.89      1.95 o 
  -1  -8   3       58.65       58.24      2.76 o 
   0  -8   3      552.87      479.48     10.00 o 
   1  -8   3     1202.70     1144.67     21.88 o 
   2  -8   3      578.55      552.59     21.59 o 
   3  -8   3      326.41      324.77     14.66 o 
   4  -8   3      767.57      771.33     29.41 o 
   5  -8   3      634.09      599.45     24.37 o 
 -11  -7   3       10.30        5.94      3.69 o 
 -10  -7   3      145.04      150.50      6.80 o 
  -9  -7   3     1788.80     1881.71     50.22 o 
  -8  -7   3       19.32        9.48      2.48 o 
  -7  -7   3      334.14      335.88     11.21 o 
  -6  -7   3     1697.82     1633.31     43.65 o 
  -5  -7   3     3706.51     3658.66     80.39 o 
  -4  -7   3      598.44      591.17     12.43 o 
  -3  -7   3     2437.85     2373.37     52.59 o 
  -2  -7   3     1989.06     1974.61     43.94 o 
  -1  -7   3      718.22      659.72     13.00 o 
   0  -7   3      720.16      670.03     13.17 o 
   1  -7   3     1786.79     1625.95     33.84 o 
   2  -7   3     2281.01     2204.88     74.47 o 
   3  -7   3       12.20       10.43      3.42 o 
   4  -7   3      162.30      156.59      9.44 o 
   5  -7   3      609.73      622.56     24.55 o 
   6  -7   3     1987.80     2076.35     72.13 o 
 -11  -6   3      550.91      587.67     21.41 o 
 -10  -6   3        1.99        1.44      3.15 o 
  -9  -6   3      487.07      524.42     12.01 o 
  -8  -6   3     2129.82     2310.38     63.81 o 
  -7  -6   3      203.05      204.63      6.20 o 
  -6  -6   3      435.46      422.93     10.71 o 
  -5  -6   3      713.63      673.67     13.97 o 
  -4  -6   3     3830.61     3823.54     73.77 o 
  -3  -6   3     5393.19     5321.41    102.16 o 
  -2  -6   3      269.32      244.42      8.36 o 
  -1  -6   3     3851.00     3617.17     78.75 o 
   0  -6   3      426.60      398.29     12.95 o 
   1  -6   3       38.07       37.39      2.47 o 
   2  -6   3       22.45       14.38      2.43 o 
   3  -6   3     2299.27     2255.78     76.09 o 
   4  -6   3      891.49      930.88     33.73 o 
   5  -6   3       46.10       29.59      4.50 o 
   6  -6   3      274.37      124.12      6.75 o 
   7  -6   3     2504.78     2696.66     61.37 o 
 -11  -5   3      183.51      222.28     12.68 o 
 -10  -5   3      344.02      367.31     14.48 o 
  -9  -5   3      615.42      639.21     16.83 o 
  -8  -5   3      311.38      322.44      7.99 o 
  -7  -5   3     1458.31     1566.01     35.12 o 
  -6  -5   3     1545.60     1532.59     34.31 o 
  -5  -5   3      878.70      827.38     16.74 o 
  -4  -5   3     1583.37     1573.75     30.93 o 
  -3  -5   3     3439.95     3271.82     63.10 o 
  -2  -5   3     1594.13     1485.17     62.77 o 
  -1  -5   3        1.49        1.12      0.97 o 
   0  -5   3       22.50       14.73      1.24 o 
   1  -5   3     3866.28     3809.96     77.04 o 
   2  -5   3     1537.53     1541.22     38.40 o 
   3  -5   3      160.01      146.33      8.00 o 
   4  -5   3     2462.86     2356.61     52.77 o 
   5  -5   3     3062.01     2992.03    100.46 o 
   6  -5   3      214.35      125.29      6.75 o 
   7  -5   3      580.15      581.27     15.53 o 
 -11  -4   3        6.92        7.43      2.69 o 
 -10  -4   3      416.61      431.61     12.05 o 
  -9  -4   3      651.93      717.43     17.77 o 
  -8  -4   3     1972.15     2029.17     34.61 o 
  -7  -4   3      614.39      605.42     11.16 o 
  -6  -4   3     5436.15     5409.67    138.59 o 
  -5  -4   3     3314.02     3485.77     67.31 o 
  -4  -4   3        4.24       10.03      1.77 o 
  -3  -4   3      609.22      550.61     11.29 o 
  -2  -4   3     1111.26     1022.85     23.84 o 
  -1  -4   3     8897.38     8589.36    384.40 o 
   0  -4   3      312.91      255.08     13.36 o 
   1  -4   3      276.08      267.11      7.71 o 
   2  -4   3     1833.09     1767.34     33.48 o 
   3  -4   3     2491.10     2516.68     52.42 o 
   4  -4   3      650.60      636.21     15.56 o 
   5  -4   3     1082.58     1057.78     37.50 o 
   6  -4   3      667.97      414.62     15.11 o 
   7  -4   3      801.78      819.05     20.41 o 
   8  -4   3        0.28       -2.01      2.25 o 
 -11  -3   3      237.79      268.53      9.08 o 
 -10  -3   3      340.98      342.67     10.26 o 
  -9  -3   3      101.82      101.44      5.62 o 
  -8  -3   3     1884.83     1887.38     42.65 o 
  -7  -3   3     1984.64     2019.26     34.21 o 
  -6  -3   3     1008.42     1001.07     17.48 o 
  -5  -3   3        9.53        7.46      1.02 o 
  -4  -3   3     5497.63     5535.02    110.21 o 
  -3  -3   3     3238.44     2953.40     70.79 o 
  -2  -3   3      744.70      772.03     18.11 o 
  -1  -3   3     2541.18     2496.82     72.69 o 
   0  -3   3     4451.87     4473.17    114.10 o 
   1  -3   3     4372.31     4790.65    156.59 o 
   2  -3   3      123.49      125.10      4.02 o 
   3  -3   3     1523.04     1619.93     36.22 o 
   4  -3   3     3133.42     3139.81     69.29 o 
   5  -3   3     3747.14     3634.83    120.52 o 
   6  -3   3        0.97        2.65      1.73 o 
   7  -3   3     1469.53     1382.78     32.31 o 
   8  -3   3      381.47      343.57     10.45 o 
   9  -3   3       30.49       33.91      5.94 o 
 -11  -2   3      449.44      495.62     13.93 o 
 -10  -2   3     1403.25     1450.51     34.00 o 
  -9  -2   3      455.48      448.93     12.12 o 
  -8  -2   3      215.53      208.22      6.76 o 
  -7  -2   3      281.54      258.93      6.20 o 
  -6  -2   3     8894.93     8685.89    163.99 o 
  -5  -2   3     2673.23     2565.34     42.81 o 
  -4  -2   3       99.26       63.90      4.00 o 
  -3  -2   3      543.41      499.83      9.89 o 
  -2  -2   3      682.15      640.67     32.99 o 
  -1  -2   3     5636.63     5936.04    432.42 o 
   0  -2   3      280.35      284.69      6.68 o 
   1  -2   3     8564.28     8927.47    205.27 o 
   2  -2   3    10548.24    10899.15    266.49 o 
   3  -2   3      786.33      674.62     15.72 o 
   4  -2   3     1629.23     1751.31     39.18 o 
   5  -2   3     4452.28     4507.16    148.40 o 
   6  -2   3      224.74      217.63     10.34 o 
   7  -2   3      808.68      775.72     19.09 o 
   8  -2   3        7.56       10.77      2.27 o 
   9  -2   3     2015.52     2059.25     47.46 o 
 -10  -1   3        2.54       -2.11      2.32 o 
  -9  -1   3     1285.11     1311.34     30.68 o 
  -8  -1   3     1839.47     1840.37     41.74 o 
  -7  -1   3      186.21      197.18      6.22 o 
  -6  -1   3     1301.36     1284.65     24.69 o 
  -5  -1   3      583.39      539.54     12.84 o 
  -4  -1   3     2803.42     2631.96     57.64 o 
  -3  -1   3     2704.40     2806.25     53.89 o 
  -2  -1   3      458.06      538.41     76.13 o 
  -1  -1   3     1575.36     1631.96     67.90 o 
   0  -1   3     2683.82     4947.93    164.46 o 
   1  -1   3       35.84       56.66      4.18 o 
   2  -1   3    10507.20    10797.28    235.80 o 
   3  -1   3    13397.01    14296.39    311.87 o 
   4  -1   3      801.58      757.02     14.88 o 
   6  -1   3     1984.31     1969.93     44.31 o 
   7  -1   3     4452.58     4460.48     98.37 o 
   8  -1   3      850.44      850.00     20.87 o 
   9  -1   3        3.78        2.49      2.18 o 
  10  -1   3      214.76      208.00      7.96 o 
 -10   0   3     1236.90     1281.58     30.56 o 
  -9   0   3      101.59      109.96      5.34 o 
  -8   0   3     1297.47     1330.78     30.92 o 
  -7   0   3      368.56      356.35      9.71 o 
  -6   0   3     2643.66     2684.27     59.39 o 
  -5   0   3      308.75      263.84      7.14 o 
  -4   0   3     1403.79     1276.43     28.52 o 
  -3   0   3     3833.41     3715.33     71.58 o 
  -2   0   3      405.93      458.34      9.30 o 
  -1   0   3      178.78      181.66      4.43 o 
   0   0   3     4256.24     6494.98    396.32 o 
   1   0   3     1107.96     1112.34     38.40 o 
   2   0   3      460.45      464.80     10.67 o 
   3   0   3      388.15      462.47     10.83 o 
   4   0   3    13723.44    14082.73    402.54 o 
   5   0   3     5714.13     5807.90    141.56 o 
   6   0   3       81.88       74.77      3.67 o 
   7   0   3      801.18      770.46     18.65 o 
   8   0   3     1021.19      991.92     23.67 o 
   9   0   3     1613.25     1688.37     39.04 o 
  10   0   3       29.59       65.84      5.94 o 
 -10   1   3      113.11      121.34      6.01 o 
  -9   1   3     1212.63     1277.45     30.36 o 
  -8   1   3      665.04      706.10     17.65 o 
  -7   1   3     2004.56     2101.94     47.28 o 
  -6   1   3     2550.80     2585.64     57.48 o 
  -5   1   3      540.77      531.42     12.86 o 
  -4   1   3     1502.94     1550.07     34.57 o 
  -3   1   3      151.89      111.57      3.49 o 
  -2   1   3     6470.72     6490.96    127.05 o 
  -1   1   3     2623.18     2867.36     90.64 o 
   0   1   3     4858.89     4650.32    143.03 o 
   1   1   3     1540.63     1594.09     46.46 o 
   2   1   3     6091.83     6036.77    198.86 o 
   3   1   3      594.89      573.93     13.14 o 
   4   1   3     1184.95     1194.24     29.75 o 
   5   1   3      367.50      336.39      9.27 o 
   6   1   3     2557.29     2589.19     68.49 o 
   7   1   3     3703.79     3696.48     81.48 o 
   8   1   3      316.58      309.62      9.01 o 
   9   1   3      575.91      572.95     14.93 o 
  10   1   3      420.71      451.63     13.13 o 
  -9   2   3      541.26      593.76     15.85 o 
  -8   2   3     1644.24     1744.07     40.13 o 
  -7   2   3     1459.22     1444.28     33.40 o 
  -6   2   3        1.47        0.11      1.56 o 
  -5   2   3     1551.51     1560.81     35.26 o 
  -4   2   3     2499.02     2582.64     56.97 o 
  -3   2   3     5000.81     5115.17    111.39 o 
  -2   2   3     1058.81     1174.48     26.30 o 
  -1   2   3     8262.54     7941.16    203.58 o 
   0   2   3     9948.29     9777.76    223.33 o 
   1   2   3     4038.39     4030.67     91.83 o 
   2   2   3      300.21      280.06      9.78 o 
   3   2   3       65.19       38.66      6.03 o 
   4   2   3     1469.34     1368.43     27.99 o 
   5   2   3     1265.24     1224.84     50.89 o 
   6   2   3      380.35      352.40      7.78 o 
   7   2   3     2975.75     2845.05     63.03 o 
   8   2   3      462.31      445.88     11.82 o 
   9   2   3      101.32      100.35      9.04 o 
  10   2   3      381.23      387.77     11.26 o 
  11   2   3      397.89      414.96     12.28 o 
  -9   3   3      120.99      122.58      5.94 o 
  -8   3   3       97.31       93.06      5.18 o 
  -7   3   3     1374.49     1436.27     33.32 o 
  -6   3   3     3760.93     3941.21     87.04 o 
  -5   3   3      444.71      469.72     12.01 o 
  -4   3   3     1267.34     1263.48     28.70 o 
  -3   3   3     4997.68     5026.91     94.38 o 
  -2   3   3    10587.38    10997.41    206.99 o 
  -1   3   3      442.23      541.31     16.10 o 
   0   3   3      916.70      913.51     40.75 o 
   1   3   3      369.39      354.32      8.59 o 
   2   3   3    10540.54    10096.28    289.26 o 
   3   3   3      826.02      839.01     22.29 o 
   4   3   3     5545.43     5390.53    108.69 o 
   5   3   3      749.39      676.93     14.47 o 
   6   3   3      466.63      433.07     10.96 o 
   7   3   3      952.65      975.95     17.11 o 
   8   3   3     1406.00     1379.80     31.75 o 
   9   3   3      318.43      339.11      9.80 o 
  10   3   3      477.79      482.13     13.15 o 
  11   3   3      100.08       93.66      5.42 o 
  -8   4   3      477.94      533.74     14.52 o 
  -7   4   3      227.21      233.16      7.83 o 
  -6   4   3       24.10       18.33      2.48 o 
  -5   4   3     2437.35     2490.18     55.58 o 
  -4   4   3     2620.01     2667.06     59.20 o 
  -3   4   3      107.15      120.74      3.56 o 
  -2   4   3      155.06      150.85      5.17 o 
  -1   4   3     7672.73     7895.43    193.71 o 
   0   4   3     3157.35     3136.34    144.22 o 
   1   4   3     4953.38     5339.65    145.88 o 
   2   4   3    10030.87    10263.77    290.15 o 
   3   4   3     2063.17     1986.24     43.52 o 
   4   4   3     1552.42     1560.43     40.73 o 
   5   4   3      456.09      473.38     13.44 o 
   6   4   3     2202.81     2198.81     45.05 o 
   7   4   3     1733.10     1701.30     29.07 o 
   8   4   3      761.35      759.76     13.85 o 
   9   4   3       28.90       24.25      2.62 o 
  10   4   3     2588.70     2633.79     59.45 o 
  11   4   3      402.52      406.80     11.94 o 
  -8   5   3      136.26      137.92      6.37 o 
  -7   5   3     1175.26     1195.76     28.68 o 
  -6   5   3      361.18      384.48     10.95 o 
  -5   5   3       34.79       28.66      2.75 o 
  -4   5   3      301.69      306.93      8.72 o 
  -3   5   3     3935.96     3927.47     96.27 o 
  -2   5   3      964.30      940.19     24.07 o 
  -1   5   3     2742.32     2668.29     60.11 o 
   0   5   3     3679.41     3861.01    102.98 o 
   1   5   3       76.40      103.82      9.44 o 
   2   5   3       64.37      107.67      4.67 o 
   3   5   3     6953.91     7337.92    188.12 o 
   4   5   3     8069.71     7929.03    202.60 o 
   5   5   3     3217.39     3140.52     81.04 o 
   6   5   3      108.89      121.98      5.40 o 
   7   5   3      408.28      395.90     12.00 o 
   8   5   3     1676.92     1702.91     29.40 o 
   9   5   3      849.54      859.15     20.88 o 
  10   5   3        3.46       16.51      2.76 o 
  11   5   3      303.93      302.83      9.74 o 
  -7   6   3       42.21       29.40      3.12 o 
  -6   6   3      816.69      842.65     31.48 o 
  -5   6   3     1486.62     1505.42     52.35 o 
  -4   6   3      401.30      426.32     17.27 o 
  -3   6   3       83.98       73.39      5.76 o 
  -2   6   3      104.23      103.42      4.57 o 
  -1   6   3      372.39      373.67      8.70 o 
   0   6   3      102.98      122.64      3.91 o 
   1   6   3     3303.62     3382.95     87.05 o 
   2   6   3     7619.28     7919.22    289.52 o 
   3   6   3      716.24      659.83     18.37 o 
   4   6   3     1563.92     1624.08     42.76 o 
   5   6   3     4105.54     4065.51    104.66 o 
   6   6   3     3131.78     3165.91     81.93 o 
   7   6   3       59.95       59.07     10.97 o 
   8   6   3        0.65       -2.57      1.71 o 
   9   6   3      438.20      434.46     10.33 o 
  10   6   3     2437.36     2376.84     72.31 o 
  11   6   3        0.80       -0.27      3.06 o 
  -6   7   3        0.21        1.71      3.42 o 
  -5   7   3      797.78      769.89     29.05 o 
  -4   7   3     1119.55     1125.78     40.11 o 
  -3   7   3     1173.51     1158.97     40.74 o 
  -2   7   3       46.17       43.26      4.68 o 
  -1   7   3     2032.24     2030.33     41.83 o 
   0   7   3     3535.41     3497.33     71.09 o 
   1   7   3      156.66      129.63      5.83 o 
   2   7   3      245.58      215.72      7.68 o 
   3   7   3     1199.65     1261.55     33.76 o 
   4   7   3     3277.84     3249.56     84.15 o 
   5   7   3      302.25      327.20     10.69 o 
   6   7   3      728.18      763.43     26.08 o 
   7   7   3     1758.39     1790.88     47.43 o 
   8   7   3     1551.97     1537.04     41.13 o 
   9   7   3      127.65       91.92      6.42 o 
  10   7   3      828.45      845.26     28.06 o 
  11   7   3       24.60       22.31      3.87 o 
  -6   8   3      447.33      498.81     21.32 o 
  -5   8   3      323.03      349.15     15.92 o 
  -4   8   3      403.16      378.47     16.46 o 
  -3   8   3     2451.50     2382.78     80.77 o 
  -2   8   3      484.47      453.03     18.08 o 
  -1   8   3        2.69        1.31      1.36 o 
   0   8   3      231.75      219.25      6.23 o 
   1   8   3     3740.35     3773.92     97.44 o 
   2   8   3      725.15      771.22     32.69 o 
   3   8   3       25.11       18.58      2.24 o 
   4   8   3        2.69        5.31      3.24 o 
   5   8   3     3165.40     3256.44     84.63 o 
   6   8   3     2098.98     2210.36     58.27 o 
   7   8   3      542.71      530.44     16.16 o 
   8   8   3      757.80      778.59     22.33 o 
   9   8   3      555.98      523.44     16.18 o 
  10   8   3      194.61      209.11      8.84 o 
  11   8   3      173.65      182.40      9.53 o 
  -5   9   3      957.59     1047.17     38.94 o 
  -4   9   3       57.00       54.14      6.84 o 
  -3   9   3      118.31      115.75      8.09 o 
  -2   9   3     1671.69     1674.95     58.01 o 
  -1   9   3     2197.62     2166.64     45.41 o 
   0   9   3     1045.16     1060.20     22.93 o 
   1   9   3       29.72       21.83      2.44 o 
   2   9   3     1641.22     1616.76     43.17 o 
   3   9   3      553.71      277.46     12.86 o 
   4   9   3        5.12        5.10      2.37 o 
   5   9   3      131.27      118.30      6.42 o 
   6   9   3      580.18      580.00     17.46 o 
   7   9   3     2156.62     2212.30     58.65 o 
   8   9   3      204.13      208.93      8.69 o 
   9   9   3      736.23      764.61     22.33 o 
  10   9   3     1126.91     1170.49     32.57 o 
  11   9   3        1.30        6.03      3.06 o 
  -3  10   3      516.54      549.80     22.48 o 
  -2  10   3       46.35       32.83      4.68 o 
  -1  10   3     1017.17     1010.48     36.61 o 
   0  10   3      579.67      582.85     13.70 o 
   1  10   3      218.41      217.28      6.62 o 
   2  10   3       29.25       22.27      3.37 o 
   3  10   3      705.07      745.78     21.66 o 
   4  10   3     1102.52     1114.62     30.95 o 
   5  10   3      502.27      511.48     15.87 o 
   6  10   3       17.45        9.93      2.73 o 
   7  10   3     1475.96     1482.26     40.43 o 
   8  10   3     1775.67     1769.43     59.95 o 
   9  10   3        4.38       -0.29      2.39 o 
  10  10   3        1.13       -0.13      2.39 o 
  -2  11   3      570.10      598.82     24.28 o 
  -1  11   3       87.94       75.91      7.20 o 
   0  11   3      219.32      227.28     11.69 o 
   1  11   3      246.48      257.46      7.66 o 
   2  11   3      320.77      339.51     11.70 o 
   3  11   3      169.72      192.03      8.51 o 
   4  11   3      393.66      423.26     20.96 o 
   5  11   3     3109.37     3199.62     83.95 o 
   6  11   3      112.50      122.29     15.83 o 
   7  11   3        7.64       -0.44      2.58 o 
   8  11   3      101.42       91.60      6.52 o 
   9  11   3      725.33      772.33     31.12 o 
  10  11   3      429.15      488.53     16.17 o 
  -1  12   3      413.99      423.71     18.89 o 
   0  12   3       42.84       33.64      4.95 o 
   1  12   3      120.81      110.58      5.48 o 
   2  12   3      627.05      667.58     15.96 o 
   3  12   3     1237.53     1353.39     37.46 o 
   4  12   3      304.69      322.29     11.91 o 
   5  12   3        0.32       -2.98      2.63 o 
   6  12   3      254.95      266.44     10.65 o 
   7  12   3      630.83      688.54     21.05 o 
   8  12   3      106.11      122.82      7.56 o 
   9  12   3       88.81       77.09      6.97 o 
   1  13   3      175.50      193.37     11.69 o 
   2  13   3      266.47      299.44     10.92 o 
   3  13   3        2.87       20.69      5.58 o 
   4  13   3      737.22      837.25     24.89 o 
   5  13   3      970.93      935.35    136.26 o 
   6  13   3        1.62        3.15      3.04 o 
   7  13   3      185.30      199.27      9.42 o 
  -7 -12   4      671.55      653.57     20.55 o 
  -6 -12   4       12.99       10.16      3.82 o 
  -5 -12   4      358.05      356.17     12.97 o 
  -4 -12   4      827.63      830.36     24.65 o 
  -3 -12   4     1245.82     1195.70     26.64 o 
  -2 -12   4        3.84        1.41      2.61 o 
  -1 -12   4      575.07      527.05     22.31 o 
  -9 -11   4      199.38      201.56      9.56 o 
  -8 -11   4       33.18       24.19      3.65 o 
  -7 -11   4      391.21      413.22     14.25 o 
  -6 -11   4      658.52      653.85     20.14 o 
  -5 -11   4      276.97      287.67     10.95 o 
  -4 -11   4        1.07       -1.95      2.37 o 
  -3 -11   4      423.03      402.18     13.43 o 
  -2 -11   4     1769.59     1649.29     35.33 o 
  -1 -11   4      963.29      893.25     20.30 o 
   0 -11   4      348.34      329.00     15.47 o 
   1 -11   4      389.06      383.32     17.45 o 
  -9 -10   4      344.02      360.43     12.96 o 
  -8 -10   4      865.07      871.89     25.58 o 
  -7 -10   4      119.29      109.53      6.87 o 
  -6 -10   4      154.52      144.74      7.51 o 
  -5 -10   4      509.69      506.67     16.11 o 
  -4 -10   4     1226.91     1056.34    153.71 o 
  -3 -10   4      181.27      177.53      7.77 o 
  -2 -10   4      493.28      470.38     11.66 o 
  -1 -10   4      521.48      490.59     12.02 o 
   0 -10   4      565.09      525.64     15.25 o 
   1 -10   4      270.23      251.83     12.68 o 
   2 -10   4      547.03      510.59     21.23 o 
 -10  -9   4      272.62      286.17     10.92 o 
  -9  -9   4       22.39       16.37      4.41 o 
  -8  -9   4      554.25      561.27     17.57 o 
  -7  -9   4     1999.05     2049.98     54.90 o 
  -6  -9   4      683.12      690.22     20.53 o 
  -5  -9   4       81.57       69.10      5.37 o 
  -4  -9   4      320.17      318.01     10.99 o 
  -3  -9   4      779.91      766.06     22.00 o 
  -2  -9   4      563.84      537.75     16.08 o 
  -1  -9   4        4.58        3.81      1.55 o 
   0  -9   4     1054.73     1004.23     19.65 o 
   1  -9   4     1909.65     1781.45     47.77 o 
   2  -9   4       73.70       58.80      5.03 o 
   3  -9   4      165.00      180.65     10.75 o 
   4  -9   4      625.97      638.16     39.48 o 
 -10  -8   4      671.30      741.32     16.53 o 
  -9  -8   4      867.08      920.77     26.34 o 
  -8  -8   4       79.87       90.00      6.15 o 
  -7  -8   4      705.00      741.95     21.68 o 
  -6  -8   4     1318.22     1296.53     35.54 o 
  -5  -8   4      533.05      500.46     15.41 o 
  -4  -8   4      273.94      259.67      9.41 o 
  -3  -8   4       46.71       42.99      6.57 o 
  -2  -8   4     3460.72     3371.42     74.29 o 
  -1  -8   4      492.54      445.20      9.47 o 
   0  -8   4      207.79      192.81      5.10 o 
   1  -8   4      191.97      168.71      4.78 o 
   2  -8   4     2163.94     1976.84     52.86 o 
   3  -8   4      416.17      397.35     17.00 o 
   4  -8   4      350.63      319.02     14.93 o 
   5  -8   4      100.49       89.67      8.36 o 
 -11  -7   4      176.68      182.94     10.07 o 
 -10  -7   4       26.14       19.79      2.38 o 
  -9  -7   4      696.58      695.40     15.33 o 
  -8  -7   4      639.72      666.53     19.67 o 
  -7  -7   4      795.09      829.39     23.59 o 
  -6  -7   4      182.68      162.48      7.24 o 
  -5  -7   4     2274.02     2231.09     43.77 o 
  -4  -7   4     4388.58     4183.76     80.88 o 
  -3  -7   4       69.80       70.60      3.69 o 
  -2  -7   4      125.59      118.58      4.44 o 
  -1  -7   4      315.85      305.09      6.83 o 
   0  -7   4     1882.30     1722.72     32.01 o 
   1  -7   4      784.37      734.56     14.47 o 
   2  -7   4     1076.62     1000.75     27.66 o 
   3  -7   4      792.88      799.30     29.59 o 
   4  -7   4     1355.58     1206.10     43.08 o 
   5  -7   4       63.06       43.35      5.31 o 
   6  -7   4      160.85      155.24     10.43 o 
 -11  -6   4      231.61      263.34     12.32 o 
 -10  -6   4      393.20      419.21     16.10 o 
  -9  -6   4      155.32      154.63      5.34 o 
  -8  -6   4        1.49        3.15      2.70 o 
  -7  -6   4     2679.50     2733.53     60.38 o 
  -6  -6   4     2423.63     2416.07     47.18 o 
  -5  -6   4       34.11       36.27      3.12 o 
  -4  -6   4      182.69      177.58      4.78 o 
  -3  -6   4     2963.76     2852.87     55.33 o 
  -2  -6   4     6691.01     6607.92    179.93 o 
  -1  -6   4        7.93        7.06      1.27 o 
   0  -6   4     1120.29     1149.20     24.88 o 
   1  -6   4      551.89      493.64      9.99 o 
   2  -6   4     1148.89     1072.48     27.30 o 
   3  -6   4       25.58       12.59      3.24 o 
   4  -6   4     1456.17     1400.73     48.84 o 
   5  -6   4      839.91      797.05     29.86 o 
   6  -6   4      567.71      551.78     22.48 o 
 -11  -5   4      108.53      122.95      8.45 o 
 -10  -5   4      566.49      596.91     16.82 o 
  -9  -5   4     1880.79     1945.54     35.20 o 
  -8  -5   4       72.11       74.71      3.22 o 
  -7  -5   4       12.05        9.26      1.92 o 
  -6  -5   4      190.08      191.43      5.15 o 
  -5  -5   4     3133.51     2994.04     58.09 o 
  -4  -5   4     5758.43     5552.83    106.77 o 
  -3  -5   4       24.83       29.36      1.75 o 
  -2  -5   4     5367.69     5031.65    135.27 o 
  -1  -5   4     6015.40     7477.10    470.16 o 
   0  -5   4      194.69      186.00      6.20 o 
   1  -5   4       10.05        8.03      1.16 o 
   2  -5   4      618.59      607.64     16.01 o 
   3  -5   4     1080.50     1092.50     38.13 o 
   4  -5   4      935.14      945.64     22.38 o 
   5  -5   4      689.70      689.90     17.22 o 
   6  -5   4     1422.38     1544.86     35.90 o 
   7  -5   4      284.20      232.65     39.21 o 
 -11  -4   4      968.78     1093.14     26.62 o 
 -10  -4   4      119.59      127.49      7.02 o 
  -9  -4   4        1.23       -4.18      2.79 o 
  -8  -4   4       12.36       14.18      2.18 o 
  -7  -4   4     3032.85     3081.08     48.01 o 
  -6  -4   4      678.14      662.12     13.87 o 
  -5  -4   4     4681.12     4638.19     89.55 o 
  -4  -4   4     3969.39     3881.00     88.89 o 
  -3  -4   4     2762.53     2635.35     60.26 o 
  -2  -4   4     5319.61     5283.78    120.97 o 
  -1  -4   4     1120.50     1054.82     44.61 o 
   0  -4   4     9789.97     9756.84    250.72 o 
   1  -4   4      358.84      339.55      9.94 o 
   2  -4   4      434.69      463.73     17.18 o 
   3  -4   4      771.04      735.88     15.37 o 
   4  -4   4     5733.79     5598.43    122.58 o 
   5  -4   4        4.31        7.95      1.96 o 
   6  -4   4      226.17      209.46      7.11 o 
   7  -4   4      165.90       90.48      5.85 o 
   8  -4   4     1811.38      764.22     26.08 o 
 -11  -3   4        0.88       -0.38      2.43 o 
 -10  -3   4      680.83      721.27     18.23 o 
  -9  -3   4     1606.32     1620.94     37.24 o 
  -8  -3   4        1.44       -0.88      1.98 o 
  -7  -3   4     1576.81     1542.02     29.65 o 
  -6  -3   4     3137.65     3279.33     54.81 o 
  -5  -3   4      685.58      606.88     12.23 o 
  -4  -3   4        1.30        5.58      1.25 o 
  -3  -3   4     1905.06     1738.56     40.04 o 
  -2  -3   4     4175.44     4002.92     91.02 o 
  -1  -3   4     5526.21     5419.92    158.29 o 
   0  -3   4      421.78      464.34     21.72 o 
   2  -3   4     1628.01     1539.99     58.51 o 
   3  -3   4      239.63      236.48      6.54 o 
   4  -3   4       10.92       10.04      3.24 o 
   5  -3   4     3146.69     3061.60     67.94 o 
   6  -3   4     1957.78     2039.39     46.17 o 
   8  -3   4      280.65      260.49     39.03 o 
   9  -3   4     1741.02     1939.25     45.10 o 
 -11  -2   4      348.85      371.93     11.30 o 
 -10  -2   4      115.54      123.14      5.75 o 
  -9  -2   4      584.09      601.07     15.35 o 
  -8  -2   4       25.70       22.48      3.42 o 
  -7  -2   4      868.69      874.42     17.44 o 
  -6  -2   4      321.75      336.30      7.43 o 
  -5  -2   4     9103.60     9417.83    182.09 o 
  -4  -2   4     6693.98     6795.13    122.25 o 
  -3  -2   4      100.11      117.95      3.47 o 
  -2  -2   4      171.44      155.10      5.50 o 
  -1  -2   4     3414.83     3248.96    102.51 o 
   0  -2   4     4045.86     5485.30    159.60 o 
   1  -2   4      144.57      209.29      7.91 o 
   2  -2   4      159.89      149.44      4.30 o 
   3  -2   4     5042.39     4995.02    108.98 o 
   4  -2   4     4721.05     4721.56    103.35 o 
   5  -2   4     1235.19     1225.14     28.08 o 
   6  -2   4      828.81      767.23     18.61 o 
   7  -2   4     1639.81     1513.60     52.44 o 
   8  -2   4     1016.26      992.07     46.81 o 
   9  -2   4      224.38      234.55      8.32 o 
 -10  -1   4      208.07      214.05      7.69 o 
  -9  -1   4      190.03      190.31      6.86 o 
  -8  -1   4     1171.66     1201.74     27.98 o 
  -7  -1   4     3812.49     3950.32     86.93 o 
  -6  -1   4     3263.12     3485.94     65.26 o 
  -5  -1   4     1312.26     1375.34     30.84 o 
  -4  -1   4     1996.46     2051.58     39.98 o 
  -3  -1   4     3305.36     3384.25     58.64 o 
  -2  -1   4       17.46       15.13      2.12 o 
  -1  -1   4     1364.84     2162.52     89.13 o 
   0  -1   4     1042.09     1840.19     53.83 o 
   1  -1   4    13374.02    20726.76    921.97 o 
   2  -1   4      561.10      517.29     11.87 o 
   3  -1   4     2256.03     2297.61     50.54 o 
   4  -1   4     1110.40     1035.00     23.58 o 
   5  -1   4      690.75      669.69     16.02 o 
   6  -1   4     2450.35     2281.07     51.08 o 
   8  -1   4     1738.84     1657.10     38.18 o 
   9  -1   4      689.02      705.40     18.06 o 
  10  -1   4        7.04        4.59      2.68 o 
 -10   0   4     1066.74     1157.06     27.90 o 
  -9   0   4     1374.86     1461.24     34.06 o 
  -8   0   4       42.74       43.93      3.88 o 
  -7   0   4      196.03      208.67      6.67 o 
  -6   0   4      954.06      947.46     22.02 o 
  -5   0   4     4422.12     4732.80    103.37 o 
  -4   0   4     3388.63     3602.94     69.62 o 
  -3   0   4       40.10       58.95      2.09 o 
  -2   0   4     3373.33     3550.99     61.96 o 
  -1   0   4    12366.48    12610.13    370.10 o 
   0   0   4      456.02      627.24     87.78 o 
   1   0   4     1808.10     1822.13     91.33 o 
   2   0   4     2588.14     2534.93     64.33 o 
   3   0   4     2643.47     2547.81     55.80 o 
   4   0   4     1037.60     1041.23     20.17 o 
   5   0   4     3737.91     3952.51     74.39 o 
   6   0   4     2127.96     1838.82    226.60 o 
   7   0   4     1494.42     1457.03     50.01 o 
   8   0   4      108.82       94.08      4.72 o 
   9   0   4      659.07      654.92     16.86 o 
  10   0   4      557.58      509.00     14.14 o 
 -10   1   4       38.48       33.57      3.43 o 
  -9   1   4      296.46      304.41      9.52 o 
  -8   1   4     1752.99     1800.96     41.23 o 
  -7   1   4     1863.26     1908.06     43.10 o 
  -6   1   4      523.74      514.01     12.87 o 
  -5   1   4      677.96      663.50     15.68 o 
  -4   1   4     6654.03     6840.45    148.58 o 
  -3   1   4     3871.33     3640.28     70.17 o 
  -2   1   4      183.67      128.57      3.24 o 
  -1   1   4     2327.37     2505.56     48.96 o 
   0   1   4      153.92      117.66     15.74 o 
   1   1   4     5477.26     5288.97    154.88 o 
   2   1   4      146.24      156.96      8.05 o 
   3   1   4    10954.27    11072.41    242.10 o 
   4   1   4     5205.88     5244.38    113.18 o 
   5   1   4      203.59      181.40      4.58 o 
   6   1   4       36.69       51.62      3.46 o 
   7   1   4     4959.43     4191.40    566.76 o 
   8   1   4      958.28      925.90     22.14 o 
   9   1   4      239.32      249.70      8.09 o 
  10   1   4       58.35       55.48      4.69 o 
  -9   2   4      759.74      869.24     21.69 o 
  -8   2   4       79.27       78.11      4.74 o 
  -7   2   4     1190.74     1238.39     28.94 o 
  -6   2   4      889.00      853.24     20.27 o 
  -5   2   4        8.76        8.73      1.59 o 
  -4   2   4     1734.06     1752.83     39.09 o 
  -3   2   4     2492.31     2660.37     58.33 o 
  -2   2   4     3886.05     3781.92     72.38 o 
  -1   2   4    10710.75    11194.08    286.03 o 
   0   2   4     2828.04     2928.98    111.17 o 
   1   2   4     6257.99     6165.17    180.29 o 
   2   2   4       10.08        4.67      1.62 o 
   3   2   4        0.62       -0.87      1.13 o 
   4   2   4      140.66      103.38      5.80 o 
   5   2   4    13371.06    13474.77    258.80 o 
   6   2   4     3346.27     3294.25     80.92 o 
   7   2   4      111.47      117.71      4.82 o 
   8   2   4      796.89      743.21     18.15 o 
   9   2   4     2322.98     2297.07     51.83 o 
  10   2   4      528.67      524.40     14.14 o 
  11   2   4        0.28       -0.20      2.39 o 
  -9   3   4      254.05      287.52      9.49 o 
  -8   3   4     1007.96     1079.35     25.98 o 
  -7   3   4       10.72        8.95      2.22 o 
  -6   3   4     1523.37     1621.37     37.01 o 
  -5   3   4      904.79      904.67     21.28 o 
  -4   3   4     1835.76     1855.73     35.45 o 
  -3   3   4      739.60      621.48     12.46 o 
  -2   3   4     5524.45     5546.23    103.61 o 
  -1   3   4     6699.80     6429.75    135.90 o 
   0   3   4      247.30      239.71      6.20 o 
   1   3   4      143.42      133.00      3.87 o 
   2   3   4     1740.07     1656.46     51.38 o 
   3   3   4     3844.45     3524.30     76.46 o 
   4   3   4      695.25      668.47     14.23 o 
   5   3   4      496.49      467.67     10.41 o 
   6   3   4     5200.79     5197.38    126.89 o 
   7   3   4     3768.70     3693.56     69.94 o 
   8   3   4       10.49        5.93      1.96 o 
   9   3   4      168.74      155.82      6.08 o 
  10   3   4      651.98      639.76     16.56 o 
  11   3   4     1134.04     1195.80     28.86 o 
  -8   4   4      207.99      240.73     12.59 o 
  -7   4   4      975.99     1062.10     25.50 o 
  -6   4   4     1220.66     1251.02     29.23 o 
  -5   4   4     1812.07     1909.37     43.08 o 
  -4   4   4     6275.38     6371.94    139.06 o 
  -3   4   4     1673.73     1767.46     33.80 o 
  -2   4   4       46.65       37.39      2.79 o 
  -1   4   4      986.34     1114.58     33.82 o 
   0   4   4     1781.49     1656.94     45.79 o 
   1   4   4     7356.83     7463.47    169.20 o 
   2   4   4      848.28      856.60     16.91 o 
   3   4   4     1068.92      989.50     22.09 o 
   4   4   4     1643.12     1505.37     33.22 o 
   5   4   4     1350.15     1336.22     35.16 o 
   6   4   4      221.04      207.75      5.75 o 
   7   4   4      725.69      683.92     12.51 o 
   8   4   4      183.92      181.54      7.73 o 
   9   4   4     2567.64     2570.44     57.73 o 
  10   4   4      200.21      203.19      7.37 o 
  11   4   4     1125.82     1179.41     28.56 o 
  -8   5   4       63.69       57.16      4.69 o 
  -7   5   4      460.44      509.58     13.94 o 
  -6   5   4     1919.26     1989.80     45.39 o 
  -5   5   4     2708.52     2753.25     61.37 o 
  -4   5   4      556.05      562.77     14.11 o 
  -3   5   4      345.39      348.66     11.60 o 
  -2   5   4     2617.97     2648.13     65.34 o 
  -1   5   4     3136.50     3046.74     90.88 o 
   0   5   4        7.30        0.11      1.14 o 
   1   5   4     2774.69     2774.27     60.76 o 
   2   5   4     3159.70     3104.33     60.55 o 
   3   5   4     2097.44     2033.61     52.84 o 
   4   5   4        3.80        9.78      1.63 o 
   5   5   4     1606.60     1596.27     35.32 o 
   6   5   4      488.98      438.15     12.90 o 
   7   5   4      311.52      282.55      9.30 o 
   8   5   4      138.68      125.57      4.50 o 
   9   5   4     1325.11     1345.33     31.39 o 
  10   5   4      225.35      255.24      8.54 o 
  11   5   4       41.46       50.14     10.25 o 
  -7   6   4      127.32      117.19      8.72 o 
  -6   6   4       82.86       82.12      7.29 o 
  -5   6   4      374.19      356.88     15.38 o 
  -4   6   4     5724.04     5868.49    193.28 o 
  -3   6   4     1390.27     1357.55     46.77 o 
  -2   6   4     1930.81     1971.59     61.92 o 
  -1   6   4      428.69      407.19     13.13 o 
   0   6   4     3036.27     3049.69    101.36 o 
   1   6   4     2928.88     3086.10     79.60 o 
   2   6   4     2537.13     2830.28     77.59 o 
   3   6   4     1014.98      969.62     26.16 o 
   4   6   4     2733.99     2703.65     70.07 o 
   5   6   4      510.50      489.33     14.30 o 
   6   6   4     2150.59     2136.14     55.92 o 
   7   6   4      607.16      580.15     16.87 o 
   8   6   4        2.99        5.90      5.89 o 
   9   6   4     1084.60     1116.39     23.18 o 
  10   6   4     1023.44     1043.21     33.82 o 
  11   6   4      804.61      843.01     28.60 o 
  -6   7   4      872.16      862.70     32.47 o 
  -5   7   4       94.68       81.13      7.02 o 
  -4   7   4        3.71       -1.80      2.97 o 
  -3   7   4      289.46      282.14     12.50 o 
  -2   7   4      945.89      956.67     31.48 o 
  -1   7   4      198.85      181.56      6.54 o 
   0   7   4      955.40      923.98     19.77 o 
   1   7   4     5693.93     5963.19    152.67 o 
   2   7   4     2195.39     2271.13    119.51 o 
   3   7   4     2038.98     2224.83     58.11 o 
   4   7   4     4763.07     4893.14    125.80 o 
   5   7   4     1799.50     1804.19     47.68 o 
   6   7   4      717.71      725.15     20.56 o 
   7   7   4       24.61       10.48      2.29 o 
   8   7   4     1939.90     1997.81     52.80 o 
   9   7   4     1579.72     1590.64     42.69 o 
  10   7   4       68.35       72.85      6.30 o 
  11   7   4       46.78       28.96      4.32 o 
  -5   8   4      295.70      299.95     14.30 o 
  -4   8   4      496.15      499.26     20.24 o 
  -3   8   4        9.43       10.43      3.24 o 
  -2   8   4      862.51      822.05     29.95 o 
  -1   8   4     2064.81     2084.63     43.10 o 
   0   8   4      623.28      611.83     13.85 o 
   1   8   4      571.52      549.48     16.07 o 
   2   8   4     2684.82     2827.04     73.56 o 
   3   8   4      142.77      154.45      6.61 o 
   4   8   4      138.65      154.19      6.68 o 
   5   8   4     1428.14     1474.78     39.58 o 
   6   8   4     4957.02     5122.17    131.97 o 
   7   8   4     2508.05     2515.58     66.03 o 
   8   8   4      238.59      237.69      9.23 o 
   9   8   4       82.93       61.39      5.05 o 
  10   8   4      268.38      287.31     10.57 o 
  11   8   4      829.58      867.83     29.14 o 
  -5   9   4      108.76      111.98      8.81 o 
  -4   9   4      648.05      659.35     25.90 o 
  -3   9   4      527.53      520.39     20.96 o 
  -2   9   4       25.29       25.45      3.96 o 
  -1   9   4        3.08        1.42      1.61 o 
   0   9   4      804.33      812.47     18.03 o 
   1   9   4      391.74      403.56     19.47 o 
   2   9   4        0.12       10.12      7.60 o 
   3   9   4      918.50      952.28     38.40 o 
   4   9   4     3631.20     3851.19     99.89 o 
   5   9   4      518.37      525.95     16.10 o 
   6   9   4      373.63      380.40     12.60 o 
   7   9   4      998.16     1032.50     28.88 o 
   8   9   4     2162.30     2177.49     57.79 o 
   9   9   4      338.17      345.51     12.04 o 
  10   9   4      125.32      131.50      7.64 o 
  11   9   4       21.00       20.15      3.69 o 
  -3  10   4      556.84      563.74     22.93 o 
  -2  10   4     1679.17     1708.50     59.63 o 
  -1  10   4     1182.51     1195.39     42.63 o 
   0  10   4       27.66       22.96      2.17 o 
   1  10   4      435.36      455.88     11.22 o 
   2  10   4     1588.09     1661.53     58.91 o 
   3  10   4      128.60      115.34      6.59 o 
   4  10   4       95.57       98.30      6.16 o 
   5  10   4       40.76       44.25      6.57 o 
   6  10   4     1534.45     1593.27     43.19 o 
   7  10   4      284.02      310.70     11.42 o 
   8  10   4      970.36      991.76     28.15 o 
   9  10   4      300.14      305.30     11.92 o 
  10  10   4      223.40      238.55      9.82 o 
  -2  11   4      198.60      193.91     11.33 o 
  -1  11   4     1157.04     1142.96     41.46 o 
   0  11   4      214.04      207.94     11.15 o 
   1  11   4       14.90       14.38      2.11 o 
   2  11   4        4.87        2.71      2.35 o 
   3  11   4     1311.70     1375.48     37.69 o 
   4  11   4     1364.84     1446.41     57.38 o 
   5  11   4       40.27       32.48      5.80 o 
   6  11   4       53.19       74.74      6.01 o 
   7  11   4      359.23      383.45     13.24 o 
   8  11   4      299.67      303.94     11.37 o 
   9  11   4        0.82        1.39      3.87 o 
  10  11   4      372.41      429.83     14.72 o 
  -1  12   4       55.53       51.54      6.12 o 
   0  12   4      531.73      563.11     23.11 o 
   1  12   4      605.26      666.34     15.97 o 
   2  12   4      935.15     1016.29     22.83 o 
   3  12   4      128.44      158.40     14.84 o 
   4  12   4     1128.94     1144.49     32.18 o 
   5  12   4       56.26       68.21      6.11 o 
   6  12   4       20.33       18.33      3.24 o 
   7  12   4       14.42       12.02      3.10 o 
   8  12   4      233.34      248.39     10.40 o 
   9  12   4      377.29      429.28     14.90 o 
   1  13   4      755.45      837.79     32.29 o 
   2  13   4      759.42      841.03     19.64 o 
   3  13   4       79.31      102.02      9.35 o 
   4  13   4       18.33       17.21      3.37 o 
   5  13   4      229.68      235.55     10.11 o 
   6  13   4      640.56      687.71     21.26 o 
   7  13   4      260.52      283.36     11.32 o 
  -6 -12   5     1153.50     1137.05     32.73 o 
  -5 -12   5      580.33      598.03     19.08 o 
  -4 -12   5       60.10       76.05      6.61 o 
  -3 -12   5      885.96      885.05     20.56 o 
  -2 -12   5      409.73      418.72     11.34 o 
  -8 -11   5       63.44       59.46      9.71 o 
  -7 -11   5      248.45      248.98     10.37 o 
  -6 -11   5      223.24      223.30      9.64 o 
  -5 -11   5     1481.90     1473.23     40.75 o 
  -4 -11   5      558.65      505.04     23.70 o 
  -3 -11   5       60.44       54.93      4.22 o 
  -2 -11   5      361.92      331.09      9.33 o 
  -1 -11   5     2284.26     2177.28     45.85 o 
   0 -11   5      396.21      380.90     17.36 o 
  -9 -10   5       20.34       13.27      3.19 o 
  -8 -10   5      396.00      434.55     14.83 o 
  -7 -10   5      187.80      197.09      8.91 o 
  -6 -10   5      151.34      131.96      7.32 o 
  -5 -10   5        0.43       -3.64      2.43 o 
  -4 -10   5     1052.68      845.04    116.97 o 
  -3 -10   5     2956.88     2785.75     73.41 o 
  -2 -10   5      918.57      829.20     18.86 o 
  -1 -10   5      624.37      592.72     14.11 o 
   0 -10   5      782.63      699.91     26.89 o 
   1 -10   5     1618.12     1421.32     50.46 o 
   2 -10   5      353.65      339.34     15.83 o 
 -10  -9   5      151.68      173.94      8.34 o 
  -9  -9   5      347.83      374.48     13.23 o 
  -8  -9   5       13.37        7.93      2.85 o 
  -7  -9   5        0.46        1.19      2.64 o 
  -6  -9   5      495.79      516.15     16.34 o 
  -5  -9   5     1543.90     1516.43     41.30 o 
  -4  -9   5       28.50       24.16      4.41 o 
  -3  -9   5      993.20      895.16     25.37 o 
  -2  -9   5      320.12      298.93      8.15 o 
  -1  -9   5     3282.24     3050.71     62.75 o 
   0  -9   5      853.34      759.33     15.32 o 
   1  -9   5     1879.83     1727.21     46.50 o 
   2  -9   5      859.53      837.64     27.66 o 
   3  -9   5      343.43      333.28     20.69 o 
 -10  -8   5        8.71        8.98      2.27 o 
  -9  -8   5       51.35       47.48      9.44 o 
  -8  -8   5     1924.88     2026.01     54.30 o 
  -7  -8   5     1576.41     1646.39     44.54 o 
  -6  -8   5      209.08      195.81      8.38 o 
  -5  -8   5      194.85      175.57      7.66 o 
  -4  -8   5      803.37      735.39     21.23 o 
  -3  -8   5     1808.08     1708.30     48.44 o 
  -2  -8   5       13.28       15.70      1.83 o 
  -1  -8   5     1230.42     1166.51     22.43 o 
   0  -8   5     1485.50     1322.39     25.19 o 
   1  -8   5     1297.21     1158.26     25.76 o 
   2  -8   5      384.16      318.65     11.08 o 
   3  -8   5      346.51      377.67     25.90 o 
   4  -8   5      382.60      360.75     12.73 o 
 -10  -7   5     1697.20     1894.75     49.02 o 
  -9  -7   5      246.11      263.75      7.46 o 
  -8  -7   5      498.67      551.11     16.87 o 
  -7  -7   5      294.89      395.47     17.99 o 
  -6  -7   5     1271.20     1260.46     34.46 o 
  -5  -7   5     1502.95     1486.18     29.71 o 
  -4  -7   5      539.60      495.98     10.88 o 
  -3  -7   5     2071.61     1958.95     43.84 o 
  -2  -7   5      423.60      392.89     10.16 o 
  -1  -7   5      460.77      442.91      9.35 o 
   0  -7   5      184.32      176.97      4.73 o 
   1  -7   5     1946.64     1840.30     39.48 o 
   2  -7   5      303.14      302.87     10.24 o 
   3  -7   5      289.68      249.01      9.31 o 
   4  -7   5      561.05      520.57     20.87 o 
   5  -7   5     1767.30     1829.47     63.68 o 
 -11  -6   5       33.75       22.93      4.50 o 
 -10  -6   5      528.76      587.94     20.96 o 
  -9  -6   5      639.43      671.43     14.85 o 
  -8  -6   5     1231.40     1238.61     22.90 o 
  -7  -6   5      347.76      376.13      8.87 o 
  -6  -6   5     1951.17     1927.78     38.10 o 
  -5  -6   5     3180.91     3158.94     61.43 o 
  -4  -6   5      997.43      963.27     19.54 o 
  -3  -6   5        0.66        0.25      0.91 o 
  -2  -6   5      239.34      201.22      7.44 o 
  -1  -6   5     3417.81     3574.38     72.29 o 
   0  -6   5      751.27      725.60     16.29 o 
   1  -6   5      267.61      254.75      6.79 o 
   2  -6   5     1013.24     1001.08     22.12 o 
   3  -6   5     1813.89     1818.50     62.06 o 
   4  -6   5      146.21      104.96      7.64 o 
   5  -6   5      319.36      331.16     15.02 o 
   6  -6   5      926.83      910.19     34.09 o 
 -11  -5   5      226.31      278.99     12.68 o 
 -10  -5   5     1146.15     1211.37     31.12 o 
  -9  -5   5       27.69       27.11      2.77 o 
  -8  -5   5     2316.79     2443.43     49.58 o 
  -7  -5   5      414.44      441.34     11.25 o 
  -6  -5   5       32.02       31.03      3.39 o 
  -5  -5   5       77.64       86.60      3.65 o 
  -4  -5   5     6727.09     6688.95    128.48 o 
  -3  -5   5     4547.59     4371.45     99.70 o 
  -2  -5   5        1.71       -0.33      1.31 o 
  -1  -5   5      679.87      684.98     29.95 o 
   0  -5   5     3619.51     3654.21    133.61 o 
   1  -5   5     1356.62     1306.57     34.60 o 
   2  -5   5      329.43      328.29      8.23 o 
   3  -5   5       29.49       20.51      3.42 o 
   4  -5   5     3700.23     3551.30     78.59 o 
   5  -5   5     2176.55     2018.89     45.75 o 
   6  -5   5      485.26      473.43     12.93 o 
   7  -5   5      368.74      355.76     10.81 o 
 -11  -4   5      120.04      138.77      6.51 o 
 -10  -4   5      668.09      764.03     19.17 o 
  -9  -4   5      130.23      142.38      5.11 o 
  -8  -4   5       83.61       89.95      5.95 o 
  -7  -4   5      127.17      122.72      4.24 o 
  -6  -4   5     2611.44     2507.45     40.99 o 
  -5  -4   5     3026.51     3063.36     70.43 o 
  -4  -4   5        2.13       -2.07      2.25 o 
  -3  -4   5     4730.10     4570.04    104.21 o 
  -2  -4   5     7636.37     7441.69    169.24 o 
  -1  -4   5     2107.14     2122.02     62.32 o 
   0  -4   5      235.00      229.59      7.09 o 
   1  -4   5      162.26      210.08     24.37 o 
   2  -4   5     1914.19     2040.80    106.67 o 
   3  -4   5     2473.00     2414.33     53.56 o 
   4  -4   5     2099.51     2094.53     46.98 o 
   5  -4   5     1477.89     1520.38     34.93 o 
   6  -4   5      570.32      516.37     13.61 o 
   7  -4   5       75.68       54.73      4.26 o 
   8  -4   5       42.05       37.88      3.51 o 
 -11  -3   5      201.42      211.97      7.97 o 
 -10  -3   5      512.95      523.09     14.05 o 
  -9  -3   5       37.23       32.47      2.83 o 
  -8  -3   5     1727.69     1774.03     40.22 o 
  -7  -3   5       34.22       29.14      2.25 o 
  -6  -3   5      456.65      456.13      8.16 o 
  -5  -3   5     2594.15     2508.84     44.17 o 
  -4  -3   5     7503.37     7355.27    229.52 o 
  -3  -3   5        3.04        0.73      1.01 o 
  -2  -3   5      215.14      170.58      6.23 o 
  -1  -3   5     5584.55     5792.38    241.71 o 
   0  -3   5    11620.74    12504.71    518.05 o 
   1  -3   5      670.75      758.28     25.99 o 
   2  -3   5     3363.72     3720.48    193.01 o 
   3  -3   5      107.00       94.56     10.97 o 
   4  -3   5      640.78      626.73     15.21 o 
   5  -3   5      338.81      319.06      8.95 o 
   6  -3   5      921.50      896.03     21.52 o 
   7  -3   5     1207.77     1183.95     28.10 o 
   8  -3   5       69.60       64.79      4.69 o 
 -10  -2   5     1163.33     1269.84     30.14 o 
  -9  -2   5       92.03       77.68      4.64 o 
  -8  -2   5     1078.89     1099.34     25.70 o 
  -7  -2   5     1799.07     1759.66     33.72 o 
  -6  -2   5     1794.34     1745.22     39.01 o 
  -5  -2   5       41.20       32.71      2.23 o 
  -4  -2   5      900.30      859.53     15.57 o 
  -3  -2   5     2769.88     2512.52     73.77 o 
  -2  -2   5     5355.66     6056.65    936.95 o 
  -1  -2   5      582.25      800.20     34.18 o 
   0  -2   5     3568.43     6550.78    241.89 o 
   1  -2   5     5460.09     9429.27    224.80 o 
   2  -2   5     1825.40     1856.57     40.95 o 
   3  -2   5      128.46      128.54      4.27 o 
   4  -2   5     2936.04     2872.12     63.35 o 
   5  -2   5      955.17      892.41     20.98 o 
   6  -2   5      166.79      171.84      6.88 o 
   7  -2   5      524.32      462.63     12.41 o 
   8  -2   5      956.75     1068.40     25.76 o 
 -10  -1   5       84.56       79.25      4.93 o 
  -9  -1   5      778.72      773.53     19.22 o 
  -8  -1   5      675.25      690.90     17.06 o 
  -7  -1   5        9.19       10.45      1.88 o 
  -6  -1   5      918.56      900.16     20.84 o 
  -5  -1   5     3547.94     3648.42     70.59 o 
  -4  -1   5     1807.55     1733.79     30.54 o 
  -3  -1   5     7501.96     7967.80    141.24 o 
  -2  -1   5     5413.29     5936.81    242.93 o 
  -1  -1   5      456.96      724.27     22.00 o 
   0  -1   5     9322.97    17072.13    497.73 o 
   1  -1   5        4.07       16.70      1.73 o 
   2  -1   5    30712.76    32480.14    705.57 o 
   3  -1   5     1058.26      976.38     22.02 o 
   4  -1   5      334.25      302.25      7.95 o 
   5  -1   5      240.84      220.79      5.35 o 
   6  -1   5     3618.97     3337.29     73.77 o 
   7  -1   5      830.66      823.16     19.97 o 
   8  -1   5      424.03      363.75     10.45 o 
 -10   0   5        8.46       11.72      2.63 o 
  -9   0   5      194.51      192.18      6.96 o 
  -8   0   5     2210.72     2281.69     51.40 o 
  -7   0   5     2085.41     2111.64     47.40 o 
  -6   0   5      176.38      192.78      5.94 o 
  -5   0   5     1339.12     1269.83     28.60 o 
  -4   0   5     3028.47     3374.38     65.24 o 
  -3   0   5     1160.73     1082.02     19.30 o 
  -2   0   5      590.70      574.44     10.43 o 
  -1   0   5     5758.55     7447.45    609.16 o 
   0   0   5     7079.35     9556.91   1228.67 o 
   1   0   5     2437.12     4770.12    103.46 o 
   2   0   5      944.40     1073.37     28.37 o 
   3   0   5     1953.08     1913.21     42.19 o 
   4   0   5     3168.01     2978.05     65.50 o 
   5   0   5     1224.46     1198.73     23.29 o 
   6   0   5       76.59       82.98      4.00 o 
   7   0   5     4266.80     4009.61     88.34 o 
   8   0   5     2167.26     1836.35    272.92 o 
   9   0   5        1.22        1.44      1.71 o 
  10   0   5      143.95      131.08      6.34 o 
 -10   1   5      355.95      397.51     11.82 o 
  -9   1   5      287.46      285.05      9.80 o 
  -8   1   5       17.71       11.75      4.09 o 
  -7   1   5     1480.75     1483.92     34.01 o 
  -6   1   5      387.67      416.45     10.81 o 
  -5   1   5       36.93       45.74      2.83 o 
  -4   1   5     2520.17     2768.76     60.77 o 
  -3   1   5    11612.76    11966.95    245.17 o 
  -2   1   5    22363.90    23243.71    410.56 o 
  -1   1   5     1082.68     1105.13     24.18 o 
   0   1   5        6.82       12.05      2.88 o 
   1   1   5      487.82      505.37     15.42 o 
   2   1   5    11988.38    12075.56    232.09 o 
   3   1   5       63.54       83.21      2.48 o 
   4   1   5     2292.46     2339.50    137.75 o 
   5   1   5     1366.16     1288.40     24.92 o 
   6   1   5     3700.74     3626.09     68.48 o 
   7   1   5      501.41      504.32     12.93 o 
   9   1   5      824.89      692.02     65.84 o 
  10   1   5      809.04      839.28     21.08 o 
  -9   2   5      452.32      462.02     13.04 o 
  -8   2   5      619.92      678.05     25.41 o 
  -7   2   5      467.19      473.09     12.49 o 
  -6   2   5     1069.16     1103.05     25.65 o 
  -5   2   5     4754.42     4921.01    107.61 o 
  -4   2   5     2811.45     2996.56     65.83 o 
  -3   2   5     1152.47     1321.46     26.18 o 
  -1   2   5     5446.30     5297.10    120.82 o 
   0   2   5     1336.87     1239.24     36.54 o 
   1   2   5      383.35      391.00     12.18 o 
   2   2   5     1313.83     1293.15     38.09 o 
   3   2   5      855.75      630.56     21.59 o 
   4   2   5      671.53      615.12     16.48 o 
   5   2   5     1220.11     1235.33     23.94 o 
   6   2   5     2916.07     2859.73     54.25 o 
   7   2   5     1259.47     1218.57     28.11 o 
   9   2   5       44.28       42.68      3.44 o 
  10   2   5     1088.63     1098.08     28.42 o 
  -9   3   5      129.27      128.68      6.16 o 
  -8   3   5      406.67      449.01     12.50 o 
  -7   3   5     1774.95     1833.50     41.80 o 
  -6   3   5        1.37        3.51      2.61 o 
  -5   3   5      852.16      835.62     19.79 o 
  -4   3   5      241.12      249.63      6.39 o 
  -3   3   5     7514.38     7962.51    173.47 o 
  -2   3   5     8431.77     8713.46    223.93 o 
  -1   3   5      582.76      513.60     14.02 o 
   0   3   5      912.56      829.37     19.57 o 
   1   3   5     1462.92     1487.81     34.21 o 
   2   3   5     1580.21     1470.57     33.82 o 
   3   3   5       14.44        5.67      1.08 o 
   4   3   5     4483.65     4523.03    111.39 o 
   5   3   5     2580.05     2606.27     64.09 o 
   6   3   5      387.29      391.76      8.60 o 
   7   3   5     3162.11     3206.91     79.11 o 
   8   3   5     1016.10      508.79     17.45 o 
   9   3   5      149.65      149.66      5.98 o 
  10   3   5       72.21       80.49      4.95 o 
  11   3   5       78.95       84.71      5.37 o 
  -8   4   5       34.30       37.58     11.33 o 
  -7   4   5      169.85      184.12      6.76 o 
  -6   4   5     1217.38     1245.88     29.10 o 
  -5   4   5     2128.39     2191.55     49.15 o 
  -4   4   5     1075.56     1061.13     24.50 o 
  -3   4   5     3054.01     3095.80     76.02 o 
  -2   4   5     2780.00     3014.81     73.97 o 
  -1   4   5     1183.29     1007.65     21.90 o 
   0   4   5      220.45      246.07     10.05 o 
   1   4   5     2182.15     2280.00     52.13 o 
   2   4   5     3539.16     3562.36     81.08 o 
   3   4   5     1372.93     1249.41     34.79 o 
   4   4   5       68.96       66.58      4.22 o 
   5   4   5     5738.42     5667.80    188.87 o 
   6   4   5     2811.15     2801.14     69.13 o 
   7   4   5      105.40       99.06      5.71 o 
   8   4   5      381.19      361.52      8.52 o 
   9   4   5     1729.01     1710.19     39.31 o 
  10   4   5     1651.93     1700.52     39.42 o 
  11   4   5       65.79       76.90      5.21 o 
  -8   5   5      302.11      349.38     10.81 o 
  -7   5   5     1058.28     1110.26     26.76 o 
  -6   5   5      199.48      208.88      7.87 o 
  -5   5   5     2795.98     2818.46     62.76 o 
  -4   5   5      662.04      661.78     24.37 o 
  -3   5   5       22.68       16.61      1.81 o 
  -2   5   5      400.71      431.98     11.95 o 
  -1   5   5     4073.64     4239.35    126.55 o 
   0   5   5     3272.52     3205.10    117.82 o 
   1   5   5     4972.32     5486.60    144.03 o 
   2   5   5      947.43     1030.31     20.34 o 
   3   5   5     7070.72     7183.11    156.06 o 
   4   5   5     1112.17     1090.96     24.55 o 
   5   5   5        0.82        3.71      0.98 o 
   6   5   5      518.47      529.13     12.68 o 
   7   5   5     3716.60     3681.60     94.93 o 
   8   5   5     2831.61     2850.68     66.40 o 
   9   5   5      420.01      441.50     12.18 o 
  10   5   5      788.24      761.27     19.24 o 
  11   5   5      716.15      740.00     19.22 o 
  -7   6   5      382.36      376.13     16.82 o 
  -6   6   5      903.69      925.93     34.09 o 
  -5   6   5      458.14      462.38     18.80 o 
  -4   6   5      549.70      615.19     23.20 o 
  -3   6   5     2894.35     2840.48     94.71 o 
  -2   6   5      286.90      279.64      9.89 o 
  -1   6   5       59.20       36.58      3.17 o 
   0   6   5     2587.94     2729.05    100.82 o 
   1   6   5     6086.61     6122.98    132.91 o 
   2   6   5      476.19      477.53     11.63 o 
   3   6   5      259.20      239.43      8.06 o 
   4   6   5     1152.40     1162.97     31.15 o 
   5   6   5     2512.54     2435.54     53.61 o 
   6   6   5      175.95      150.61      6.41 o 
   7   6   5      502.09      494.64     14.71 o 
   8   6   5      718.32      717.28     20.46 o 
   9   6   5     1533.49     1542.25     37.30 o 
  10   6   5      330.69      326.39     13.40 o 
  11   6   5       11.04        7.02      3.69 o 
  -6   7   5      268.18      271.98     13.58 o 
  -5   7   5     1565.35     1600.48     55.76 o 
  -4   7   5     1037.47     1005.89     36.25 o 
  -3   7   5      577.52      592.16     22.40 o 
  -2   7   5     2452.66     2461.79     66.83 o 
  -1   7   5     2827.83     2932.39     72.64 o 
   0   7   5      202.50      186.59      6.58 o 
   1   7   5      181.82      207.97      6.05 o 
   2   7   5      687.87      614.58     18.06 o 
   3   7   5     2956.80     2927.13     75.89 o 
   4   7   5       75.54       99.43      5.51 o 
   5   7   5      823.23      816.33     22.72 o 
   6   7   5        3.16        2.11      3.19 o 
   7   7   5      901.31      885.06     24.63 o 
   8   7   5       83.39       59.94      6.34 o 
   9   7   5     1847.86     1880.46     50.06 o 
  10   7   5      451.29      469.67     17.36 o 
  11   7   5      442.20      443.94     17.18 o 
  -5   8   5      157.17      155.06      9.89 o 
  -4   8   5      467.84      477.04     19.61 o 
  -3   8   5     2054.21     2043.26     69.70 o 
  -2   8   5     1156.10     1170.12     41.19 o 
  -1   8   5      141.43      131.22      7.55 o 
   0   8   5     2131.28     2102.08     43.38 o 
   1   8   5     1750.78     1704.02     45.04 o 
   2   8   5      233.30      235.94      8.47 o 
   3   8   5      822.40      874.07     44.16 o 
   4   8   5      388.44      385.61     12.23 o 
   5   8   5      591.78      568.23     16.81 o 
   6   8   5       70.18       67.55      5.57 o 
   7   8   5     3269.03     3373.16     87.74 o 
   8   8   5      741.23      750.97     21.66 o 
   9   8   5        6.67        1.73      4.14 o 
  10   8   5        3.83        2.58      2.47 o 
  11   8   5      103.94      120.88      8.09 o 
  -4   9   5        6.81        0.27      3.51 o 
  -3   9   5      101.91      101.72      7.73 o 
  -2   9   5     2734.54     2806.22     94.62 o 
  -1   9   5     2874.07     2932.80     73.24 o 
   0   9   5     1091.49     1112.19     23.97 o 
   1   9   5       83.92       75.46      4.91 o 
   2   9   5      230.59      244.65      8.91 o 
   3   9   5     1992.98     2118.90     80.41 o 
   4   9   5     1335.39     1412.41     38.20 o 
   5   9   5     2358.62     2442.41     64.34 o 
   6   9   5      442.19      472.68     14.86 o 
   7   9   5      225.58      243.25     16.86 o 
   8   9   5      264.40      263.90     11.33 o 
   9   9   5      685.18      690.02     20.42 o 
  10   9   5       29.54       26.15      4.86 o 
  -3  10   5       39.15       35.44      4.95 o 
  -2  10   5        2.31       -0.81      3.33 o 
  -1  10   5      368.02      370.37     16.01 o 
   0  10   5      287.34      296.32      8.09 o 
   1  10   5      218.33      216.25      6.70 o 
   2  10   5      683.99      714.98     20.74 o 
   3  10   5     2446.36     2655.87     69.74 o 
   4  10   5     1129.94     1230.70     33.85 o 
   5  10   5      229.45      240.23      9.40 o 
   6  10   5     1356.34     1339.47     36.80 o 
   7  10   5     2454.98     2543.84     67.32 o 
   8  10   5      582.76      598.01     18.35 o 
   9  10   5        0.79       -3.47      2.36 o 
  10  10   5      334.63      365.11     17.67 o 
  -2  11   5      378.20      418.49     18.44 o 
  -1  11   5        0.33       -4.72      3.15 o 
   0  11   5      991.79     1046.36     38.13 o 
   1  11   5      512.78      548.50     13.28 o 
   2  11   5      160.54      176.08      8.00 o 
   3  11   5        0.39        2.78      2.83 o 
   5  11   5      923.46      989.56     28.12 o 
   6  11   5      132.12      137.91      7.82 o 
   7  11   5      430.73      420.49     16.59 o 
   8  11   5      765.98      805.89     29.64 o 
   9  11   5      852.50      896.45     26.11 o 
  10  11   5       17.91       20.07      5.13 o 
  -1  12   5      211.79      208.21     11.96 o 
   0  12   5       48.96       32.11      4.86 o 
   1  12   5       46.39       44.15      7.50 o 
   2  12   5      802.50      883.43     22.82 o 
   3  12   5      827.29      887.06     25.75 o 
   4  12   5        0.68       -0.84      2.68 o 
   5  12   5      280.48      313.28     11.78 o 
   6  12   5      558.49      601.62     18.85 o 
   7  12   5      283.08      290.05     11.21 o 
   8  12   5        8.28        4.77      4.00 o 
   9  12   5      293.45      322.48     12.34 o 
   2  13   5        0.41        8.68      4.74 o 
   3  13   5       74.01       89.84      6.84 o 
   4  13   5      494.22      540.99     17.42 o 
   5  13   5        2.36        1.80      2.98 o 
   6  13   5       75.14       90.54      7.08 o 
   7  13   5       11.23       14.01      3.32 o 
  -5 -12   6      489.05      496.07     16.73 o 
  -4 -12   6      984.93      963.40     28.22 o 
  -7 -11   6      801.09      815.18     24.59 o 
  -6 -11   6      706.70      723.56     22.15 o 
  -5 -11   6       28.12       29.62      3.74 o 
  -4 -11   6     1484.19     1334.22     42.45 o 
  -3 -11   6      186.39      174.41      6.45 o 
  -2 -11   6       35.96       29.27      2.77 o 
  -1 -11   6      152.42      136.38      6.71 o 
   0 -11   6       92.91       94.17      8.27 o 
  -9 -10   6      674.05      733.11     22.56 o 
  -8 -10   6      962.22      979.51     28.57 o 
  -7 -10   6      235.78      251.64     10.32 o 
  -6 -10   6      321.26      333.98     12.11 o 
  -5 -10   6      243.90      254.74     24.91 o 
  -4 -10   6      967.39      790.56    115.98 o 
  -3 -10   6      436.41      408.78     10.73 o 
  -2 -10   6     1843.08     1740.86     37.02 o 
  -1 -10   6       13.76       10.86      2.44 o 
   0 -10   6      424.99      377.12     16.64 o 
   1 -10   6      591.40      480.91     20.06 o 
  -9  -9   6      357.56      379.82     13.44 o 
  -8  -9   6      433.88      445.29     14.99 o 
  -7  -9   6      587.90      603.17     18.78 o 
  -6  -9   6      189.20      186.49      8.45 o 
  -5  -9   6      512.90      480.25     15.41 o 
  -4  -9   6     3095.68     2908.84     76.49 o 
  -3  -9   6      385.27      358.48     12.11 o 
  -2  -9   6       72.86       61.17      3.94 o 
  -1  -9   6     1043.41      964.64     21.29 o 
   0  -9   6     1476.47     1390.82     30.76 o 
   1  -9   6      462.19      409.76     13.37 o 
   2  -9   6        4.95        2.10      2.41 o 
   3  -9   6      715.95      664.92     48.43 o 
 -10  -8   6       71.10      109.91      9.44 o 
  -9  -8   6      569.40      601.93     18.62 o 
  -8  -8   6       64.55       61.49      6.06 o 
  -7  -8   6     1871.17     1947.95     52.36 o 
  -6  -8   6       75.19      108.27      6.39 o 
  -5  -8   6       10.27        1.60      2.24 o 
  -4  -8   6      123.76      105.45      5.98 o 
  -3  -8   6     1161.65     1079.65     31.55 o 
  -2  -8   6     2857.49     2646.21     48.88 o 
  -1  -8   6      535.48      491.79     10.53 o 
   0  -8   6      829.69      798.78     18.34 o 
   1  -8   6     6614.52     6003.71    125.84 o 
   2  -8   6     1369.40     1265.12     35.05 o 
   3  -8   6        7.67        7.99      5.22 o 
   4  -8   6       89.75       81.04      8.59 o 
 -10  -7   6        6.93        9.07      2.57 o 
  -9  -7   6     1182.58     1294.48     47.08 o 
  -8  -7   6      761.32      791.86     22.98 o 
  -7  -7   6      105.77      108.05      6.22 o 
  -6  -7   6      482.64      553.45     14.08 o 
  -5  -7   6      460.60      441.70     10.02 o 
  -4  -7   6     1455.27     1396.27     28.02 o 
  -3  -7   6       52.91       45.57      3.54 o 
  -2  -7   6     1880.39     1728.53     38.86 o 
  -1  -7   6     4934.52     4612.14     84.20 o 
   0  -7   6     2491.76     2336.06     49.86 o 
   1  -7   6      434.77      401.04     10.11 o 
   2  -7   6      471.46      417.31     13.99 o 
   3  -7   6     1430.17     1326.31     36.54 o 
   4  -7   6      907.74      866.28     25.11 o 
   5  -7   6       77.73       77.00      6.05 o 
 -10  -6   6       70.74       65.30      6.75 o 
  -9  -6   6       12.92        9.09      2.38 o 
  -8  -6   6       18.97       18.22      2.56 o 
  -7  -6   6     1509.25     1526.87     30.67 o 
  -6  -6   6       22.96       20.55      1.67 o 
  -5  -6   6      394.19      370.69      8.67 o 
  -4  -6   6     1004.87      952.16     19.48 o 
  -3  -6   6     1374.36     1291.97     30.54 o 
  -2  -6   6      304.87      291.01      9.95 o 
  -1  -6   6     1698.25     1635.03     43.05 o 
   0  -6   6      385.79      370.91     11.19 o 
   1  -6   6     3460.24     3280.38     69.13 o 
   2  -6   6     2757.65     2604.49     55.38 o 
   3  -6   6     1960.42     1810.86     48.28 o 
   4  -6   6     2049.62     1971.00     52.88 o 
   5  -6   6      116.94      100.55      7.91 o 
   6  -6   6       15.46       10.07      3.87 o 
 -10  -5   6      446.72      480.59     16.14 o 
  -9  -5   6     1363.19     1454.08     30.46 o 
  -8  -5   6       28.69       24.84      2.00 o 
  -7  -5   6      297.23      296.58      6.80 o 
  -6  -5   6     1291.23     1293.43     26.06 o 
  -5  -5   6     3129.44     3155.77     72.59 o 
  -4  -5   6       30.06       33.76      4.08 o 
  -3  -5   6      383.69      330.79      8.89 o 
  -2  -5   6     1779.84     1682.60     49.83 o 
  -1  -5   6     4369.15     4455.70    114.19 o 
   0  -5   6        0.35       -1.22      3.69 o 
   1  -5   6     2127.45     2255.47    224.45 o 
   2  -5   6      134.40      143.31      5.86 o 
   3  -5   6      556.32      513.25     15.30 o 
   4  -5   6      346.53      295.11      8.58 o 
   5  -5   6      990.46     1007.45     24.01 o 
   6  -5   6     1283.09     1274.15     30.05 o 
   7  -5   6      315.54      325.88     11.92 o 
 -10  -4   6       55.69       42.28      3.10 o 
  -9  -4   6      844.08      892.63     18.98 o 
  -8  -4   6      633.98      651.19     14.61 o 
  -7  -4   6      645.38      627.41     12.58 o 
  -6  -4   6      333.77      347.07      8.58 o 
  -5  -4   6     2008.20     1937.04     57.49 o 
  -4  -4   6     3445.98     3239.68     94.82 o 
  -3  -4   6     2699.64     2562.95     75.17 o 
  -2  -4   6     1022.29      959.19     29.00 o 
  -1  -4   6     4780.81     4594.35    134.32 o 
   0  -4   6        7.80       14.18      2.02 o 
   1  -4   6      304.96      357.90     36.83 o 
   2  -4   6      183.02      188.42     13.99 o 
   3  -4   6     5134.89     5040.35     97.18 o 
   4  -4   6     1873.55     1860.43     41.95 o 
   5  -4   6        1.76        0.48      1.74 o 
   6  -4   6      585.64      563.07     14.65 o 
   7  -4   6      730.73      763.18     19.31 o 
 -10  -3   6      309.40      337.17     10.16 o 
  -9  -3   6       52.31       47.73      3.32 o 
  -8  -3   6      754.60      784.57     14.67 o 
  -7  -3   6     1622.24     1608.00     28.26 o 
  -6  -3   6     2310.93     2277.13     40.56 o 
  -5  -3   6      805.54      843.76     18.39 o 
  -4  -3   6     4122.89     4008.45    117.50 o 
  -3  -3   6     5361.45     5187.31    162.00 o 
  -2  -3   6     1815.03     1827.52     53.96 o 
  -1  -3   6      101.10       77.89      5.58 o 
   0  -3   6       10.05       41.19      2.97 o 
   2  -3   6     1422.71     1435.79     34.45 o 
   3  -3   6     2119.48     2060.85     40.45 o 
   4  -3   6     1289.59     1221.75     28.03 o 
   5  -3   6      800.15      816.97     19.53 o 
   6  -3   6      961.75      845.84     20.47 o 
   7  -3   6      186.09      195.82      6.99 o 
   8  -3   6      766.70      758.33     19.31 o 
 -10  -2   6      254.77      300.69      9.40 o 
  -9  -2   6      431.69      468.30     12.60 o 
  -8  -2   6      392.23      392.05     10.63 o 
  -7  -2   6      199.95      206.62      6.41 o 
  -6  -2   6     3928.77     4046.59     71.18 o 
  -5  -2   6     1824.28     1872.67     33.23 o 
  -4  -2   6      220.30      265.22      5.41 o 
  -3  -2   6       22.85       17.23      1.12 o 
  -2  -2   6    10856.60    13308.49    403.33 o 
  -1  -2   6    16854.87    26024.83    774.17 o 
   0  -2   6      254.22      546.53     28.44 o 
   1  -2   6     3153.22     5995.77    171.63 o 
   3  -2   6     3871.87     3962.16    184.93 o 
   4  -2   6       99.67       92.99      8.00 o 
   5  -2   6      140.80      103.19      5.22 o 
   6  -2   6     1623.55     1592.31     36.39 o 
   7  -2   6     1639.23     1438.52     33.39 o 
   8  -2   6      189.65      211.79      7.46 o 
   9  -2   6      925.09      910.83     22.79 o 
 -10  -1   6       73.30       65.29      4.93 o 
  -9  -1   6      102.55      105.96      5.25 o 
  -8  -1   6     1141.34     1205.04     28.08 o 
  -7  -1   6     1493.99     1642.53     37.15 o 
  -6  -1   6       62.63       56.47      3.15 o 
  -5  -1   6        3.75        3.95      1.38 o 
  -4  -1   6     3029.98     2822.92     49.29 o 
  -3  -1   6     3298.86     3295.58     57.37 o 
  -2  -1   6      380.38      356.38      9.32 o 
  -1  -1   6     5692.65     9336.85    272.70 o 
   0  -1   6     4691.53     7941.34    231.87 o 
   1  -1   6    16136.29    30648.59   1013.83 o 
   2  -1   6       31.93       52.02      6.03 o 
   3  -1   6     2638.96     2706.37     59.37 o 
   4  -1   6      665.21      634.54     15.03 o 
   5  -1   6      586.04      541.78     13.33 o 
   6  -1   6      547.19      512.79     13.01 o 
   7  -1   6     1482.88     1448.77     33.45 o 
   8  -1   6      734.07      658.12     16.81 o 
   9  -1   6       13.45        7.89      2.50 o 
 -10   0   6     1090.60     1203.21     28.94 o 
  -9   0   6      372.54      429.33     11.90 o 
  -8   0   6      506.53      520.65     13.48 o 
  -7   0   6        8.43        8.59      1.88 o 
  -6   0   6     3699.25     3897.25     85.56 o 
  -5   0   6       15.38       16.28      1.39 o 
  -4   0   6     2187.36     2446.38     42.76 o 
  -3   0   6      755.68      756.23     13.66 o 
  -2   0   6     8815.55     9050.66    160.27 o 
  -1   0   6     3215.29     3734.49    144.89 o 
   0   0   6     1518.37     2211.17     91.92 o 
   1   0   6    14023.54    16547.54   1621.84 o 
   2   0   6     7386.15     7526.42    192.99 o 
   3   0   6      672.47      688.58     13.88 o 
   4   0   6      811.82      854.47     19.63 o 
   5   0   6       28.86       29.70      2.02 o 
   6   0   6      382.10      369.36      9.85 o 
   7   0   6      225.26      227.70      7.17 o 
   8   0   6      689.34      673.11     16.95 o 
   9   0   6     2008.40     1993.72     48.03 o 
  10   0   6       34.08       32.14      5.17 o 
  -9   1   6      430.52      413.43     11.78 o 
  -8   1   6     1790.47     1863.53     42.50 o 
  -7   1   6      519.21      514.96     13.19 o 
  -6   1   6     1550.58     1636.77     36.89 o 
  -5   1   6      314.96      335.30      8.75 o 
  -4   1   6     3584.78     3507.37     67.88 o 
  -3   1   6     1199.99     1132.67     20.29 o 
  -2   1   6     5327.38     5380.25     93.71 o 
  -1   1   6     7141.64     6801.44    151.31 o 
   0   1   6      414.90      348.97     15.74 o 
   1   1   6     1163.28     1255.96     37.24 o 
   2   1   6       56.34       37.65      2.79 o 
   3   1   6     3383.78     3087.61     59.45 o 
   4   1   6     2418.39     2442.25     94.73 o 
   5   1   6        6.23        9.43      1.25 o 
   6   1   6     4868.39     4642.80     87.45 o 
   7   1   6     2318.11     2144.16     48.11 o 
   8   1   6       86.55       83.18      4.48 o 
   9   1   6      373.98      307.72      9.42 o 
  10   1   6      124.64       53.51      4.95 o 
  -9   2   6       26.02       15.17      4.18 o 
  -8   2   6      238.05      243.02      8.01 o 
  -7   2   6      318.35      341.19      9.71 o 
  -6   2   6      758.52      721.30     17.43 o 
  -5   2   6       16.33       23.79      5.26 o 
  -4   2   6     3845.42     3924.38     85.77 o 
  -3   2   6     5396.13     5808.27    111.28 o 
  -2   2   6     3059.38     3178.17     61.20 o 
  -1   2   6     1559.59     1756.41     38.57 o 
   0   2   6     5959.20     5627.32    177.63 o 
   1   2   6     1144.37     1043.34     31.07 o 
   2   2   6     1630.66     1641.17     48.27 o 
   3   2   6      277.13      317.73      9.08 o 
   4   2   6    16252.10    16691.72    634.81 o 
   5   2   6     3184.68     3059.30     57.70 o 
   6   2   6      563.17      530.01     11.14 o 
   7   2   6      179.51      153.61      5.49 o 
   8   2   6      849.62      801.67     19.47 o 
   9   2   6     2094.36     2014.88     45.93 o 
  -9   3   6      225.54      277.38      9.27 o 
  -8   3   6       30.50       27.61      2.79 o 
  -7   3   6      289.70      328.77     10.61 o 
  -6   3   6     3925.35     4007.70     88.34 o 
  -5   3   6     1180.89     1169.48     26.88 o 
  -4   3   6      598.76      643.99     15.36 o 
  -3   3   6      179.20      148.03      4.59 o 
  -2   3   6     5427.81     5443.67    140.48 o 
  -1   3   6     3354.68     3111.68     67.94 o 
   0   3   6      138.65      164.40      7.87 o 
   1   3   6     3347.73     3199.34     93.76 o 
   2   3   6     1254.28     1093.90     25.50 o 
   3   3   6     1063.66      959.36     27.13 o 
   4   3   6      394.99      427.90     13.11 o 
   5   3   6     1261.89     1196.35     21.13 o 
   6   3   6     4750.90     4530.93     85.16 o 
   7   3   6     2014.68     1923.16     37.10 o 
   8   3   6       52.31       56.00      4.77 o 
   9   3   6     2449.73     1260.15     39.75 o 
  10   3   6      632.84      255.79     11.06 o 
  -8   4   6      658.04      727.76     18.67 o 
  -7   4   6       12.87        8.20      2.29 o 
  -6   4   6       37.00       43.57      3.81 o 
  -5   4   6     1243.02     1218.05     28.15 o 
  -4   4   6     4731.90     4879.03     91.53 o 
  -3   4   6        2.00        3.82      1.34 o 
  -2   4   6      712.41      811.07     20.81 o 
  -1   4   6     1981.11     1873.50     35.55 o 
   0   4   6    11988.60    12157.32    288.30 o 
   1   4   6       18.48       16.71      1.92 o 
   2   4   6       66.37       69.28      4.58 o 
   3   4   6      192.44      183.01      6.39 o 
   4   4   6    12319.53    12500.22    342.65 o 
   5   4   6       94.41       76.89      4.13 o 
   6   4   6     3934.19     3797.98     80.04 o 
   7   4   6      226.82      222.08      5.90 o 
   8   4   6      244.47      254.87      7.80 o 
   9   4   6        1.26       -0.18      0.72 o 
  10   4   6      462.20      477.39     13.24 o 
  11   4   6     1279.76     1275.31     30.70 o 
  -8   5   6       47.10       66.05      4.89 o 
  -7   5   6      461.52      494.21     13.47 o 
  -6   5   6     1312.41     1365.11     32.38 o 
  -5   5   6      619.82      587.85     22.31 o 
  -4   5   6      903.87      873.95     31.21 o 
  -3   5   6     2366.14     2414.20     59.80 o 
  -2   5   6     1059.05     1077.97     27.49 o 
  -1   5   6      444.65      453.57     12.37 o 
   0   5   6       34.98       55.17      2.96 o 
   1   5   6     4908.41     4986.38    113.51 o 
   2   5   6     2334.68     2259.29     51.75 o 
   3   5   6        2.56        6.61      1.32 o 
   4   5   6     2291.04     2340.40     64.56 o 
   5   5   6       12.79       16.06      2.10 o 
   6   5   6      241.55      225.08      8.00 o 
   7   5   6        0.83        2.90      2.61 o 
   8   5   6     2198.44     2256.32     84.54 o 
   9   5   6     2284.49     1352.79     42.36 o 
  10   5   6      185.75      177.30      6.98 o 
  11   5   6       26.05       32.30      3.47 o 
  -7   6   6       32.79       17.63      4.32 o 
  -6   6   6      135.94      118.81      8.27 o 
  -5   6   6     1121.21     1078.74     38.40 o 
  -4   6   6      260.59      262.09     11.96 o 
  -3   6   6     1424.63     1359.26     46.77 o 
  -2   6   6      278.85      289.68      8.82 o 
  -1   6   6     3405.38     3490.00     96.51 o 
   0   6   6     5249.13     5566.01    116.92 o 
   1   6   6      427.99      441.32     11.12 o 
   2   6   6     2300.63     2353.85     53.93 o 
   3   6   6      445.46      477.93     10.04 o 
   4   6   6     1683.54     1704.11     37.85 o 
   5   6   6      326.91      353.53      9.03 o 
   6   6   6     2426.99     2377.63     62.03 o 
   7   6   6     1216.38     1200.10     32.36 o 
   8   6   6       26.78       23.92      4.32 o 
   9   6   6     1277.38     1294.74     31.81 o 
  10   6   6      680.02      669.33     23.20 o 
  11   6   6      251.46      239.33     11.42 o 
  -6   7   6      212.05      227.64     12.05 o 
  -5   7   6      218.26      245.63     12.05 o 
  -4   7   6     1211.94     1221.92     43.17 o 
  -3   7   6      345.06      342.04     14.39 o 
  -2   7   6      586.07      589.77     16.26 o 
  -1   7   6     2540.02     2595.57     64.50 o 
   0   7   6     2490.97     2636.72     65.43 o 
   1   7   6     1026.49     1006.24     28.80 o 
   2   7   6      889.74      889.98     25.56 o 
   3   7   6      926.60      913.52     25.05 o 
   4   7   6     4624.27     4727.73    121.64 o 
   5   7   6       75.35       79.79     12.50 o 
   6   7   6       29.84       24.72      2.61 o 
   7   7   6      535.18      542.01     16.17 o 
   8   7   6     1710.48     1694.82     48.03 o 
   9   7   6      674.48      650.09     27.97 o 
  10   7   6      170.08      152.99      8.45 o 
  11   7   6      364.29      373.61     15.20 o 
  -5   8   6      453.79      454.47     19.25 o 
  -4   8   6       12.08        9.17      3.60 o 
  -3   8   6     2695.07     2562.75     86.52 o 
  -2   8   6      973.14      979.45     35.08 o 
  -1   8   6      335.21      333.21     10.37 o 
   0   8   6       29.55       34.92      3.11 o 
   1   8   6     3251.27     3284.61    107.75 o 
   2   8   6     2189.94     2098.16     55.09 o 
   3   8   6      671.36      706.87     20.12 o 
   4   8   6        7.05        5.02      2.16 o 
   5   8   6     1062.10     1094.00     30.04 o 
   6   8   6     2125.85     2165.71     57.13 o 
   7   8   6       68.13       76.01      5.66 o 
   8   8   6        0.64       -2.25      2.70 o 
   9   8   6      971.73      986.19     38.13 o 
  10   8   6      742.08      748.75     19.75 o 
  11   8   6       65.19       79.15      6.84 o 
  -4   9   6      584.58      612.76     24.46 o 
  -3   9   6      643.11      667.62     25.72 o 
  -2   9   6       30.61       32.38      4.32 o 
  -1   9   6     3668.52     3791.40     93.91 o 
   0   9   6      380.12      378.57     11.65 o 
   1   9   6       31.53       27.43      2.63 o 
   2   9   6      378.48      383.45     12.23 o 
   3   9   6     1393.61     1350.45     52.52 o 
   4   9   6      885.91      879.66     24.72 o 
   5   9   6       46.62       28.99      3.09 o 
   6   9   6     1584.46     1666.40     44.79 o 
   7   9   6     1334.32     1375.23     37.47 o 
   8   9   6       54.40       50.41      9.53 o 
   9   9   6       50.54       48.80      4.00 o 
  10   9   6       43.40       46.82     10.48 o 
  -3  10   6     1408.25     1482.93     52.61 o 
  -2  10   6     1217.52     1261.86     45.15 o 
  -1  10   6       38.73       45.87      5.85 o 
   0  10   6      310.23      301.25     10.17 o 
   1  10   6     1367.33     1424.52     30.40 o 
   2  10   6      333.65      335.36     11.43 o 
   3  10   6       50.85       52.99      5.35 o 
   4  10   6      605.07      634.39     18.87 o 
   5  10   6      387.63      431.47     13.99 o 
   6  10   6       80.46       81.71      6.26 o 
   7  10   6      381.94      405.91     13.67 o 
   8  10   6       19.93       18.15      3.04 o 
   9  10   6      264.17      272.09     18.26 o 
  10  10   6       77.08       93.66     18.66 o 
  -2  11   6      126.45      155.33     10.16 o 
  -1  11   6      889.25      932.23     34.63 o 
   0  11   6      674.28      693.93     19.91 o 
   1  11   6       68.72       70.83      5.21 o 
   2  11   6      717.18      787.25     26.40 o 
   3  11   6      574.19      613.41     18.64 o 
   4  11   6        9.82        6.86      3.19 o 
   5  11   6      596.32      618.69     19.88 o 
   6  11   6      667.99      683.92     28.47 o 
   7  11   6      135.46      144.96      7.68 o 
   8  11   6        4.39        8.20      2.91 o 
   9  11   6     1077.81     1204.30     48.88 o 
   0  12   6      274.33      324.68     15.47 o 
   1  12   6     1875.29     1999.53     51.51 o 
   2  12   6      126.80      134.76      5.80 o 
   3  12   6      269.68      279.21     10.80 o 
   4  12   6      259.65      180.78     10.88 o 
   5  12   6      615.71      653.33     31.16 o 
   6  12   6      269.84      256.86     15.15 o 
   7  12   6     1072.92     1138.10     32.34 o 
   8  12   6       49.70       69.40      8.63 o 
   2  13   6      446.92      522.80     13.36 o 
   3  13   6       57.05       58.53     10.75 o 
   4  13   6      206.05      229.13     12.55 o 
   5  13   6      618.69      684.41     23.52 o 
   6  13   6      591.10      621.99     20.42 o 
   7  13   6        1.86        0.91      2.87 o 
  -7 -11   7       16.75       13.10      3.31 o 
  -6 -11   7      545.23      584.94     18.87 o 
  -5 -11   7     2445.21     2342.29     63.04 o 
  -4 -11   7       29.53       17.73      3.35 o 
  -3 -11   7      328.07      305.35     15.83 o 
  -2 -11   7      787.02      687.32     28.87 o 
  -1 -11   7      237.59      235.73     13.04 o 
  -8 -10   7     1618.79     1629.89     45.11 o 
  -7 -10   7      426.07      440.81     15.13 o 
  -6 -10   7      200.47      186.44      8.80 o 
  -5 -10   7      596.57      574.36     23.88 o 
  -4 -10   7     2233.34     1770.28    274.05 o 
  -3 -10   7      281.76      280.04     10.68 o 
  -2 -10   7        1.69       -2.70      2.88 o 
  -1 -10   7       19.04       21.55      2.73 o 
   0 -10   7     1877.79     1698.43     59.18 o 
   1 -10   7      525.59      489.45     20.42 o 
  -9  -9   7      309.43      332.60     17.09 o 
  -8  -9   7        2.06        2.41      2.89 o 
  -7  -9   7      759.69      748.81     22.51 o 
  -6  -9   7      539.17      536.39     17.04 o 
  -5  -9   7      578.97      531.20     16.75 o 
  -4  -9   7      154.80      133.77      7.18 o 
  -3  -9   7     1306.39     1186.76     33.03 o 
  -2  -9   7     1184.21     1057.66     27.88 o 
  -1  -9   7        1.23        1.29      2.00 o 
   0  -9   7     1398.34     1285.07     28.70 o 
   1  -9   7      795.08      747.10     21.93 o 
   2  -9   7      511.93      486.96     25.18 o 
  -9  -8   7      218.70      249.67     13.94 o 
  -8  -8   7     1963.16     2011.15     75.64 o 
  -7  -8   7      581.93      570.18     17.90 o 
  -6  -8   7      480.36      448.63     15.65 o 
  -5  -8   7     1051.38     1011.71     28.55 o 
  -4  -8   7      513.02      463.79     14.66 o 
  -3  -8   7       10.45       11.48      2.92 o 
  -2  -8   7     2457.89     2249.54     48.23 o 
  -1  -8   7      829.72      785.77     18.16 o 
   0  -8   7       88.63       87.47      5.25 o 
   1  -8   7       34.62       24.90      3.69 o 
   2  -8   7      139.32      138.40      6.78 o 
   3  -8   7     1833.31     1696.02     82.88 o 
   4  -8   7        7.43        4.96      4.59 o 
 -10  -7   7     1927.13     2093.53     78.34 o 
  -9  -7   7      101.51      102.71      9.26 o 
  -8  -7   7      207.39      222.78     12.77 o 
  -7  -7   7      327.45      337.27     16.37 o 
  -6  -7   7      937.70      956.70     19.98 o 
  -5  -7   7       18.86       13.93      1.67 o 
  -4  -7   7      316.86      292.44      7.27 o 
  -3  -7   7      172.00      141.90      5.37 o 
  -2  -7   7     1563.69     1484.70     32.25 o 
  -1  -7   7      823.47      768.09     17.61 o 
   0  -7   7     8563.85     7981.53    167.04 o 
   1  -7   7      248.48      235.69      6.98 o 
   2  -7   7       50.03       39.00      4.23 o 
   3  -7   7       68.63       56.35      6.07 o 
   4  -7   7     1141.68     1072.95     30.47 o 
   5  -7   7      717.07      716.97     37.73 o 
  -9  -6   7      606.13      682.64     28.24 o 
  -8  -6   7      500.25      507.04     10.70 o 
  -7  -6   7      169.76      170.25      6.08 o 
  -6  -6   7      772.68      758.89     18.81 o 
  -5  -6   7     1210.23     1226.60     29.13 o 
  -4  -6   7       75.36       63.26      4.10 o 
  -3  -6   7     1086.32     1002.74     30.59 o 
  -2  -6   7     7565.56     7192.23    296.53 o 
  -1  -6   7      552.63      545.69     15.62 o 
   0  -6   7        7.71        4.80      2.43 o 
   1  -6   7      498.60      438.02     13.31 o 
   2  -6   7     1851.95     1903.01     41.07 o 
   3  -6   7     1946.65     1822.08     48.77 o 
   4  -6   7       98.90       93.23     15.78 o 
   5  -6   7     1282.81     1185.80     44.25 o 
   6  -6   7      682.01      675.75     20.83 o 
 -10  -5   7       30.49       27.79      4.41 o 
  -9  -5   7     1018.04     1119.35     23.97 o 
  -8  -5   7      336.85      347.24      8.78 o 
  -7  -5   7      354.24      345.49      7.73 o 
  -6  -5   7       65.92       61.90      5.17 o 
  -5  -5   7     4786.06     4750.55    138.67 o 
  -4  -5   7     1405.62     1349.52     40.54 o 
  -3  -5   7      108.51      105.01      5.07 o 
  -2  -5   7      176.49      159.75      6.48 o 
  -1  -5   7      712.84      664.93     29.68 o 
   0  -5   7     6118.16     6037.76    249.67 o 
   1  -5   7     2478.40     2361.88     64.62 o 
   2  -5   7     1023.06     1173.33     84.45 o 
   3  -5   7     6659.23     6497.81    166.40 o 
   4  -5   7     2335.73     2115.45     56.14 o 
   5  -5   7      302.72      302.07      8.00 o 
   6  -5   7      216.95      189.30      6.22 o 
 -10  -4   7      712.29      811.73     22.02 o 
  -9  -4   7      315.56      305.87     13.18 o 
  -8  -4   7      127.36      119.36      4.55 o 
  -7  -4   7     1883.62     1915.78     35.32 o 
  -6  -4   7     1808.44     1853.47     39.24 o 
  -5  -4   7       10.73        7.53      4.59 o 
  -4  -4   7     1423.29     1415.77     42.48 o 
  -3  -4   7     1678.55     1536.74     45.82 o 
  -2  -4   7     6817.38     7231.51    592.39 o 
  -1  -4   7      240.48      238.95     15.60 o 
   0  -4   7     1788.81     2168.36     91.11 o 
   2  -4   7     2496.13     2608.80     86.52 o 
   3  -4   7        7.56        3.28      1.68 o 
   4  -4   7     1659.82     1544.57     30.89 o 
   5  -4   7     2126.27     1977.20     39.57 o 
   6  -4   7      551.68      543.24     14.21 o 
   7  -4   7        5.22        6.18      2.29 o 
 -10  -3   7      124.19      120.82      5.00 o 
  -9  -3   7     1885.58     1945.92     39.03 o 
  -8  -3   7      240.47      232.14      5.62 o 
  -7  -3   7      150.64      139.71      4.28 o 
  -6  -3   7      193.67      185.69      5.46 o 
  -5  -3   7     3888.43     3765.76     77.80 o 
  -4  -3   7     1055.45      926.06     28.43 o 
  -3  -3   7     2454.47     2287.14     67.41 o 
  -2  -3   7     1028.62      931.15     40.02 o 
  -1  -3   7       20.19       30.94      4.23 o 
   0  -3   7     1579.92     2852.01     82.74 o 
   1  -3   7      391.98      706.84     31.30 o 
   2  -3   7     3497.40     3750.31    236.59 o 
   3  -3   7     3473.15     3570.55     92.46 o 
   4  -3   7     1683.52     1512.89     30.22 o 
   5  -3   7      669.29      568.93     14.30 o 
   6  -3   7     2130.33     2005.19     45.47 o 
   7  -3   7       87.39       85.44      4.88 o 
   8  -3   7        6.76        7.48      2.38 o 
 -10  -2   7      405.53      446.27     11.04 o 
  -9  -2   7      123.43      106.18      4.65 o 
  -8  -2   7      344.56      335.64      8.35 o 
  -7  -2   7     4859.27     4879.41     94.38 o 
  -6  -2   7        0.57        1.51      1.22 o 
  -5  -2   7     1532.91     1525.40     27.11 o 
  -4  -2   7      330.65      322.23      7.66 o 
  -3  -2   7     1566.20     1578.07     32.98 o 
  -2  -2   7     1461.34     1689.07     59.27 o 
  -1  -2   7      509.81      658.00     28.87 o 
   0  -2   7     4397.02     7592.70    220.65 o 
   1  -2   7     3603.54     7209.96    320.55 o 
   2  -2   7      143.03      225.39     11.96 o 
   3  -2   7     2811.84     2654.25     58.38 o 
   4  -2   7      126.25      125.91      4.39 o 
   5  -2   7      248.79      219.70      6.75 o 
   6  -2   7      274.80      242.81      7.50 o 
   7  -2   7      894.93      882.96     21.46 o 
   8  -2   7     2041.10     1984.86     45.54 o 
 -10  -1   7      342.39      324.93     10.07 o 
  -9  -1   7     1924.76     2027.13     46.12 o 
  -8  -1   7      385.94      418.56     11.27 o 
  -7  -1   7     1600.60     1706.52     38.54 o 
  -6  -1   7      545.71      564.88     11.12 o 
  -5  -1   7      501.13      463.82      9.05 o 
  -4  -1   7        5.27        2.20      0.83 o 
  -3  -1   7     4649.14     4587.75     79.51 o 
  -2  -1   7     6042.59     6454.85    381.39 o 
  -1  -1   7      426.26      627.10     19.46 o 
   0  -1   7     1342.24     2396.20    112.83 o 
   1  -1   7     6409.21    12241.17    335.35 o 
   2  -1   7     2181.19     3798.29    256.28 o 
   4  -1   7      220.53      196.79     10.32 o 
   5  -1   7     1853.18     1798.50     40.38 o 
   6  -1   7     2849.86     2672.72     59.52 o 
   7  -1   7       45.76       31.83      2.79 o 
   8  -1   7     1019.81      980.08     23.68 o 
   9  -1   7      263.21      254.07      8.61 o 
 -10   0   7       81.70       75.91      5.47 o 
  -9   0   7      804.29      837.18     20.68 o 
  -8   0   7      598.41      656.57     16.43 o 
  -7   0   7      928.50      964.71     22.65 o 
  -6   0   7      596.84      630.76     15.15 o 
  -5   0   7     2997.88     3062.30     54.03 o 
  -4   0   7      929.08      967.62     17.52 o 
  -3   0   7      266.19      318.95      6.22 o 
  -2   0   7     2508.77     2565.07     44.83 o 
  -1   0   7     8179.31     8708.21    255.24 o 
   0   0   7    11840.03    17222.52    712.05 o 
   1   0   7       69.87      102.85      4.77 o 
   2   0   7      203.87      214.93      6.49 o 
   3   0   7     7625.66     7636.33    195.12 o 
   4   0   7     1134.27     1090.27     21.87 o 
   5   0   7     1797.12     1687.32     29.41 o 
   6   0   7     1203.41     1134.26     26.24 o 
   7   0   7      371.38      366.96     10.15 o 
   8   0   7     1873.48     1708.43     39.25 o 
   9   0   7       25.88       24.66      2.94 o 
  -9   1   7      212.13      249.79      8.36 o 
  -8   1   7      538.81      592.00     15.22 o 
  -7   1   7     1830.84     1969.26     44.46 o 
  -6   1   7        4.07       -0.57      1.49 o 
  -5   1   7       40.79       49.58      2.71 o 
  -4   1   7     1241.79     1266.14     22.73 o 
  -3   1   7     4995.15     5142.37     89.38 o 
  -2   1   7      701.61      576.92     10.57 o 
  -1   1   7      671.15      656.03     14.80 o 
   0   1   7    10378.33    10267.91    425.87 o 
   1   1   7    19323.02    16744.28   2253.45 o 
   2   1   7       55.09       73.41      2.41 o 
   3   1   7     1555.28     1637.82     42.46 o 
   4   1   7      776.95      766.28     15.61 o 
   5   1   7     2352.52     2228.31     38.43 o 
   6   1   7     1129.04     1064.77     21.04 o 
   7   1   7       33.33       26.62      2.56 o 
   8   1   7      956.41      936.72     22.52 o 
   9   1   7      278.22      252.98      8.31 o 
  10   1   7       33.19       37.49      3.49 o 
  -9   2   7     1128.12     1337.54     31.73 o 
  -8   2   7       20.91       22.81      2.67 o 
  -7   2   7       44.54       30.94      2.63 o 
  -6   2   7      267.88      288.47      8.25 o 
  -5   2   7     3745.61     3936.62     86.25 o 
  -4   2   7        2.60        4.49      1.14 o 
  -3   2   7      616.52      631.43     11.89 o 
  -2   2   7     2805.10     2715.20     72.13 o 
  -1   2   7     2076.13     1869.28     40.98 o 
   0   2   7        0.30       -0.75      1.21 o 
   1   2   7     2411.42     2348.63     68.81 o 
   2   2   7      829.94      691.65     21.21 o 
   3   2   7    11519.50    11598.68    297.37 o 
   4   2   7      106.13      112.03      4.55 o 
   5   2   7     7233.16     7017.06    119.49 o 
   6   2   7     1706.53     1626.26     28.46 o 
   7   2   7        3.29        5.16      1.68 o 
   8   2   7        0.07       -2.52      1.68 o 
   9   2   7      280.59      284.05      8.88 o 
  10   2   7     1015.14      987.13     24.23 o 
  -8   3   7      848.32      949.81     23.17 o 
  -7   3   7      622.12      693.38     17.28 o 
  -6   3   7        2.92        0.82      2.38 o 
  -5   3   7        2.26        1.97      1.59 o 
  -4   3   7     3559.31     3691.93     80.95 o 
  -3   3   7      605.73      673.03     18.67 o 
  -2   3   7      913.94     1079.11     24.46 o 
  -1   3   7     1315.40     1275.75     28.42 o 
   0   3   7     3858.90     3895.89    119.66 o 
   1   3   7     2901.47     2782.09     81.24 o 
   2   3   7     1327.58     1275.77     29.79 o 
   3   3   7     9469.48     9493.13    260.24 o 
   4   3   7     4111.72     4042.22    168.19 o 
   5   3   7      327.01      339.56      6.86 o 
   6   3   7        0.90        1.25      1.49 o 
   7   3   7      215.80      216.20      5.72 o 
   8   3   7      524.15      485.60     12.73 o 
   9   3   7       17.35       11.96      2.39 o 
  10   3   7      411.89      400.40     11.66 o 
  -8   4   7       91.98      108.18      5.69 o 
  -7   4   7      258.14      240.06     10.07 o 
  -6   4   7      737.92      785.88     19.16 o 
  -5   4   7     1535.47     1512.65     34.44 o 
  -4   4   7     1152.49     1175.75     29.80 o 
  -3   4   7      856.38      912.35     23.36 o 
  -2   4   7     2936.42     2963.45     62.67 o 
  -1   4   7     1504.85     1418.07     27.19 o 
   0   4   7     3503.31     3430.73     78.42 o 
   1   4   7     6323.81     6221.53    145.10 o 
   2   4   7        5.07        3.90      0.95 o 
   3   4   7      197.44      178.47      5.38 o 
   4   4   7       31.20       40.06      3.34 o 
   5   4   7     5060.92     4746.17    129.78 o 
   6   4   7     2257.67     2159.83     43.85 o 
   7   4   7      166.30      155.48      4.18 o 
   8   4   7     1576.12     1556.19     35.72 o 
   9   4   7     1305.22     1247.04     29.46 o 
  10   4   7      483.66      479.26     13.32 o 
  -7   5   7       36.37       38.76      4.86 o 
  -6   5   7      809.78      820.34     30.13 o 
  -5   5   7     1081.00     1138.73     40.02 o 
  -4   5   7      745.44      693.17     25.27 o 
  -3   5   7        1.50        2.19      1.55 o 
  -2   5   7     2112.90     2076.70     51.58 o 
  -1   5   7     4129.09     4354.74     81.76 o 
   0   5   7     2667.36     2872.73     65.82 o 
   1   5   7        8.96       11.54      1.93 o 
   2   5   7     3915.87     3916.92     89.00 o 
   3   5   7     5807.45     5958.00    135.48 o 
   4   5   7      117.19      109.80      4.82 o 
   5   5   7       31.76       37.24      3.96 o 
   6   5   7     1503.94     1453.67     40.99 o 
   7   5   7     1105.24     1042.22     30.04 o 
   8   5   7        2.37       10.12      1.76 o 
   9   5   7       90.62       90.75      6.57 o 
  10   5   7      514.72      365.79     14.30 o 
  -7   6   7      429.75      469.31     19.79 o 
  -6   6   7       76.94       74.83      6.84 o 
  -5   6   7       74.50       68.53      6.30 o 
  -4   6   7     3127.23     3210.59    107.12 o 
  -3   6   7      761.59      732.94     27.30 o 
  -2   6   7      239.32      251.33      8.00 o 
  -1   6   7        8.33        9.80      2.16 o 
   0   6   7     4184.95     4231.31     79.52 o 
   1   6   7     5088.35     5023.08    116.57 o 
   2   6   7        0.05        3.91      0.95 o 
   3   6   7     1676.62     1676.02     38.79 o 
   4   6   7       24.16        4.32      3.15 o 
   5   6   7      594.99      538.98     16.24 o 
   6   6   7        1.68        4.68      3.24 o 
   7   6   7     1247.61     1185.41     46.05 o 
   8   6   7     2896.32     2793.99    104.24 o 
   9   6   7     1217.84     1150.15     36.61 o 
  10   6   7        1.32       -1.17      0.81 o 
  11   6   7      949.35      908.93     30.67 o 
  -6   7   7     1195.69     1276.79     45.69 o 
  -5   7   7       24.43       19.79      3.87 o 
  -4   7   7       27.67       21.95      3.78 o 
  -3   7   7      235.62      226.38     10.70 o 
  -2   7   7     4984.89     4979.72    122.16 o 
  -1   7   7      112.75      118.87      5.21 o 
   0   7   7       34.30       27.94      6.34 o 
   1   7   7      327.45      299.96     10.02 o 
   2   7   7     3002.18     2995.23     69.46 o 
   3   7   7     1407.00     1349.82     51.81 o 
   4   7   7      134.88      118.09      8.81 o 
   5   7   7      272.78      254.47      9.05 o 
   6   7   7     2796.25     2847.32    106.22 o 
   7   7   7      102.67      131.04      9.53 o 
   8   7   7     1495.11     1436.16     55.67 o 
   9   7   7      808.95      794.71     32.92 o 
  10   7   7       24.12       14.30      3.06 o 
  11   7   7       17.37       11.42      3.96 o 
  -5   8   7      206.65      235.64     12.14 o 
  -4   8   7      496.44      495.48     20.06 o 
  -3   8   7      266.50      245.63     11.69 o 
  -2   8   7      544.41      508.25     19.88 o 
  -1   8   7     1389.92     1405.09     35.98 o 
   0   8   7      754.77      756.50     17.35 o 
   1   8   7      248.54      214.51     11.78 o 
   2   8   7      123.56      110.54      8.72 o 
   3   8   7     2610.86     2608.41     68.13 o 
   4   8   7      497.99      474.17     14.46 o 
   5   8   7        2.77        4.27      3.73 o 
   6   8   7      518.37      529.27     16.11 o 
   7   8   7      479.29      567.82     17.06 o 
   8   8   7      400.18      382.69     18.62 o 
   9   8   7       82.51       77.53      9.35 o 
  10   8   7      688.67      726.80     24.73 o 
  -4   9   7      137.57      137.16      9.17 o 
  -3   9   7      431.20      451.77     18.80 o 
  -2   9   7      965.66      981.87     35.62 o 
  -1   9   7      700.71      702.11     19.45 o 
   0   9   7     1072.73     1074.14     28.31 o 
   1   9   7     1245.45     1228.49     47.94 o 
   2   9   7      748.39      767.19     31.57 o 
   3   9   7       19.76       15.34      2.46 o 
   4   9   7     1094.28     1221.68     33.38 o 
   5   9   7     1039.68     1051.82     29.21 o 
   6   9   7      841.42      835.62     26.76 o 
   7   9   7      103.64       98.17      6.41 o 
   8   9   7      879.38      933.85     52.84 o 
   9   9   7      474.57      466.88     22.13 o 
  10   9   7      148.96      141.12     12.14 o 
  -3  10   7      193.46      228.09     12.14 o 
  -2  10   7     1807.37     1945.49     67.28 o 
  -1  10   7      211.82      212.71     10.97 o 
   0  10   7       74.08       76.22      5.10 o 
   1  10   7      519.41      528.08     15.47 o 
   2  10   7     1490.25     1447.67     56.39 o 
   3  10   7      807.82      740.43     83.87 o 
   4  10   7      396.20      419.62     14.08 o 
   5  10   7      273.03      268.08     12.46 o 
   6  10   7     2423.78     2464.34     65.26 o 
   7  10   7      198.82      206.17      8.87 o 
   8  10   7       66.17       58.14     10.70 o 
   9  10   7        2.76       -1.85      2.52 o 
  10  10   7      242.12      254.98     15.83 o 
  -2  11   7       91.87       98.21      8.45 o 
  -1  11   7     1082.10     1102.84     40.11 o 
   0  11   7      873.80      962.12     26.29 o 
   1  11   7      384.10      407.13     12.97 o 
   2  11   7       13.68       10.43      4.23 o 
   3  11   7     1064.46     1100.71     41.69 o 
   4  11   7      904.61      942.76     26.91 o 
   5  11   7      194.12      184.05      8.59 o 
   6  11   7        3.94       -2.25      3.24 o 
   7  11   7      132.88      126.20      7.38 o 
   8  11   7      902.05      923.72     26.94 o 
   9  11   7       47.27       58.09     14.21 o 
   0  12   7        3.33        4.32      3.69 o 
   1  12   7     1150.06     1244.44     45.82 o 
   2  12   7      474.71      528.08     18.39 o 
   3  12   7        0.37       -1.19      2.66 o 
   4  12   7      204.97      199.04     13.85 o 
   5  12   7      486.90      491.25     29.86 o 
   6  12   7      348.68      390.54     13.70 o 
   7  12   7        0.16        1.44      4.90 o 
   8  12   7      842.20      947.44     45.15 o 
   2  13   7       86.06      104.46      6.78 o 
   3  13   7      585.94      671.43     38.90 o 
   4  13   7      207.58      243.56     11.92 o 
   5  13   7       90.81      103.95      7.53 o 
   6  13   7      512.60      571.90     29.91 o 
   7  13   7       12.19       21.44      3.67 o 
  -5 -11   8       78.21       82.03      9.71 o 
  -4 -11   8      179.04      200.84     12.95 o 
  -3 -11   8      318.39      311.64     16.46 o 
  -7 -10   8      296.74      289.16     16.01 o 
  -6 -10   8      935.71      939.24     38.31 o 
  -5 -10   8      348.84      346.54     17.63 o 
  -4 -10   8        1.79        0.54      2.97 o 
  -3 -10   8      284.73      270.09     14.66 o 
  -2 -10   8       25.78       21.68      4.05 o 
  -1 -10   8        2.03       -2.52      2.88 o 
  -8  -9   8      464.59      476.41     22.22 o 
  -7  -9   8       33.35       20.24      4.59 o 
  -6  -9   8      134.01      145.43     10.52 o 
  -5  -9   8     1081.46     1040.34     41.46 o 
  -4  -9   8      139.56      148.49     10.34 o 
  -3  -9   8      490.80      427.93     19.79 o 
  -2  -9   8      162.67      148.58     10.25 o 
  -1  -9   8     2219.15     2088.23     77.98 o 
   0  -9   8      937.65      851.61     25.70 o 
   1  -9   8       53.37       52.79      8.27 o 
   2  -9   8      129.11      103.88     10.25 o 
  -9  -8   8        6.92        9.89      3.96 o 
  -8  -8   8     1333.44     1390.65     53.96 o 
  -7  -8   8      909.30      920.63     37.33 o 
  -6  -8   8      147.97      137.07      9.98 o 
  -5  -8   8        1.12       -0.45      2.88 o 
  -4  -8   8      471.97      440.17     19.88 o 
  -3  -8   8     4441.82     4370.27    181.68 o 
  -2  -8   8      354.61      323.18     11.54 o 
  -1  -8   8     1026.35      928.24     27.44 o 
   0  -8   8     1171.34     1035.20     30.34 o 
   1  -8   8      989.38      914.96     31.57 o 
   2  -8   8      445.91      449.64     14.50 o 
   3  -8   8      149.23      141.90     12.05 o 
  -9  -7   8      370.08      422.09     19.88 o 
  -8  -7   8      209.95      204.61     12.41 o 
  -7  -7   8      244.45      230.61     13.22 o 
  -6  -7   8     2469.77     2454.91     56.99 o 
  -5  -7   8     1289.85     1252.62     29.99 o 
  -4  -7   8      419.32      395.51     10.80 o 
  -3  -7   8      382.70      349.98      9.78 o 
  -2  -7   8     4200.35     3988.26    103.14 o 
  -1  -7   8     2462.63     2310.70     60.59 o 
   0  -7   8        6.50        8.35      1.72 o 
   1  -7   8      276.90      258.67      7.48 o 
   2  -7   8      911.21      872.38     34.90 o 
   3  -7   8      313.04      297.59     10.68 o 
   4  -7   8        8.39        2.96      2.55 o 
  -9  -6   8      183.69      207.67     12.50 o 
  -8  -6   8      472.03      501.42     13.53 o 
  -7  -6   8      658.36      663.14     16.95 o 
  -6  -6   8       90.68       74.46      4.27 o 
  -5  -6   8      469.14      441.55     14.84 o 
  -4  -6   8      875.05      793.19     24.80 o 
  -3  -6   8     1859.14     1755.79     52.47 o 
  -2  -6   8      289.53      275.24     13.49 o 
  -1  -6   8     6396.28     6892.59    554.57 o 
   0  -6   8     1004.89      953.00     42.27 o 
   1  -6   8      101.84       52.61      5.76 o 
   2  -6   8      679.75      638.07     39.35 o 
   3  -6   8     1884.26     1863.21     49.83 o 
   4  -6   8     1243.14     1199.60     33.34 o 
   5  -6   8       38.07       27.92      3.43 o 
 -10  -5   8     1389.85     1513.96     65.57 o 
  -9  -5   8        2.37        3.53      2.07 o 
  -8  -5   8       43.99       39.14      3.78 o 
  -7  -5   8        5.23        2.91      1.92 o 
  -6  -5   8     2306.79     2236.88     66.62 o 
  -5  -5   8     2149.70     2044.75     60.92 o 
  -4  -5   8     1374.32     1240.36     37.62 o 
  -3  -5   8     2076.43     2009.67     59.72 o 
  -2  -5   8       41.58       41.27      3.05 o 
  -1  -5   8       77.84       67.28      6.57 o 
   0  -5   8     2137.16     2650.35    111.35 o 
   2  -5   8      106.84      117.50     14.39 o 
   3  -5   8      328.54      307.06     10.29 o 
   4  -5   8      415.20      398.75     12.90 o 
   5  -5   8     3139.03     2895.46     76.67 o 
   6  -5   8      205.22      206.59      6.55 o 
 -10  -4   8      622.19      688.04     32.47 o 
  -9  -4   8      170.80      188.78     12.14 o 
  -8  -4   8     1664.14     1697.90     47.85 o 
  -7  -4   8      537.69      544.25     12.95 o 
  -6  -4   8      952.21      970.61     21.29 o 
  -5  -4   8      536.13      523.25     11.88 o 
  -4  -4   8      666.20      642.44     20.48 o 
  -3  -4   8      177.27      162.49      6.77 o 
  -2  -4   8      656.44      634.26     27.07 o 
  -1  -4   8     1045.17     1038.86    135.99 o 
   1  -4   8     1178.83     1977.24     83.82 o 
   3  -4   8     3576.99     3496.06     91.11 o 
   4  -4   8       94.13       90.64      3.84 o 
   5  -4   8       20.97       20.77      2.12 o 
   6  -4   8      650.44      588.90     13.56 o 
   7  -4   8      896.87      883.34     19.39 o 
 -10  -3   8      241.38      260.92     15.56 o 
  -9  -3   8      476.11      468.32     23.47 o 
  -8  -3   8     1140.01     1201.54     21.70 o 
  -7  -3   8      649.37      691.41     13.39 o 
  -6  -3   8     1362.87     1342.41     28.80 o 
  -5  -3   8        8.28        9.83      1.83 o 
  -4  -3   8     3272.71     3123.99     66.31 o 
  -3  -3   8     4149.46     4255.49    124.36 o 
  -2  -3   8      253.66      234.59     16.01 o 
  -1  -3   8      757.31     1059.76     45.51 o 
   0  -3   8     4470.07     8075.27    269.28 o 
   1  -3   8     1627.48     2963.94     76.13 o 
   2  -3   8      303.66      458.33     21.86 o 
   3  -3   8     1043.08     1173.79     56.03 o 
   4  -3   8     2157.18     2126.01     41.99 o 
   5  -3   8     2439.86     2253.63     44.59 o 
   6  -3   8       13.36       12.80      1.97 o 
   7  -3   8     1218.28     1118.45     23.60 o 
   8  -3   8      308.72      326.29      8.94 o 
 -10  -2   8      435.56      457.43     23.74 o 
  -9  -2   8      107.73      115.04      6.72 o 
  -8  -2   8      141.81      144.47      5.10 o 
  -7  -2   8     1521.37     1577.39     28.53 o 
  -6  -2   8     3322.73     3358.33     58.98 o 
  -5  -2   8      705.28      691.78     12.99 o 
  -4  -2   8      136.26       99.52      3.42 o 
  -3  -2   8     2748.29     2795.78     57.49 o 
  -2  -2   8     3194.16     3579.94    104.87 o 
  -1  -2   8      503.74      733.19     32.29 o 
   0  -2   8      273.20      468.86     15.26 o 
   1  -2   8     2130.52     4127.75    155.10 o 
   2  -2   8     4636.77     8184.08    239.69 o 
   4  -2   8      390.83      373.92      8.56 o 
   5  -2   8     2610.63     2534.48     49.73 o 
   6  -2   8      986.24      858.99     18.27 o 
   7  -2   8      552.04      496.15     11.64 o 
   8  -2   8      257.65      251.53      7.37 o 
 -10  -1   8       77.99       82.65      9.35 o 
  -9  -1   8      423.54      462.04     11.10 o 
  -8  -1   8     3445.13     3696.17     72.39 o 
  -7  -1   8      157.38      161.82      6.62 o 
  -6  -1   8      765.41      758.01     14.34 o 
  -5  -1   8     1148.99     1153.45     20.95 o 
  -4  -1   8     2107.77     2044.33     35.97 o 
  -3  -1   8     1180.87     1217.90     25.57 o 
  -2  -1   8     3634.36     3772.14    110.24 o 
  -1  -1   8     3856.75     5266.07    431.53 o 
   0  -1   8     6848.26    11501.60    572.51 o 
   1  -1   8        0.14        0.31      1.35 o 
   2  -1   8     1848.42     3384.10    181.99 o 
   3  -1   8      157.74      157.31      7.11 o 
   4  -1   8      607.12      642.37     25.43 o 
   5  -1   8      360.73      312.15      7.54 o 
   6  -1   8     1991.46     1848.46     36.83 o 
   7  -1   8     3585.32     3257.76     63.88 o 
   8  -1   8      160.52      154.69      6.29 o 
   9  -1   8        0.13        0.00      2.20 o 
  -9   0   8       41.84       41.04      7.33 o 
  -8   0   8        1.16       -0.67      2.65 o 
  -7   0   8     1623.69     1668.03     33.43 o 
  -6   0   8     1218.43     1204.93     22.11 o 
  -5   0   8      116.91      118.73      3.43 o 
  -4   0   8     2150.72     2169.39     38.14 o 
  -3   0   8     2135.35     2113.82     36.99 o 
  -2   0   8     1484.21     1305.94     39.27 o 
  -1   0   8     2177.40     2544.41     83.01 o 
   0   0   8     2790.48     3842.06    159.10 o 
   1   0   8      132.85      116.22     17.63 o 
   2   0   8     1072.06     1538.44    231.06 o 
   3   0   8       50.04       42.90      2.97 o 
   4   0   8     4623.10     4529.45     86.89 o 
   5   0   8     2392.51     2305.26     45.23 o 
   6   0   8      154.33      129.55      4.47 o 
   7   0   8      117.10       95.03      4.08 o 
   8   0   8     1729.84     1597.78     36.82 o 
   9   0   8      816.84      819.20     20.46 o 
  -9   1   8      821.11      915.85     22.57 o 
  -8   1   8     1614.55     1718.13     39.37 o 
  -7   1   8       77.44       83.63      4.32 o 
  -6   1   8      260.88      264.39      7.58 o 
  -5   1   8     3097.78     3082.32     54.27 o 
  -4   1   8       71.93       65.03      2.60 o 
  -3   1   8     1581.28     1613.73     28.53 o 
  -2   1   8     1132.86     1133.93     28.42 o 
  -1   1   8     1795.38     1786.44     52.98 o 
   0   1   8      630.57      338.53     15.74 o 
   1   1   8     1095.12     1250.10    158.61 o 
   2   1   8     5636.40     5563.22    161.88 o 
   3   1   8      801.22      841.13     22.45 o 
   4   1   8      174.53      190.28      4.82 o 
   5   1   8     1222.14     1074.46     19.16 o 
   6   1   8     1391.44     1326.08     23.57 o 
   7   1   8     1252.91     1164.11     23.83 o 
   8   1   8      260.08      241.47      8.27 o 
   9   1   8      634.72      595.42     15.63 o 
  -9   2   8     1005.87     1247.01     29.73 o 
  -8   2   8      397.24      407.07     11.46 o 
  -7   2   8      901.55      912.72     21.83 o 
  -6   2   8      828.31      878.86     20.78 o 
  -5   2   8      655.34      668.68     15.96 o 
  -4   2   8     2513.93     2584.94     45.66 o 
  -3   2   8      482.63      506.03      9.68 o 
  -2   2   8        1.07        4.64      1.35 o 
  -1   2   8     3876.46     3777.79     96.51 o 
   0   2   8     7101.84     6823.76    200.11 o 
   2   2   8      752.20      730.14     22.58 o 
   3   2   8     1565.48     1600.93     39.03 o 
   4   2   8     6819.01     6685.33    123.50 o 
   5   2   8     2439.22     2247.40     38.94 o 
   6   2   8      465.15      421.07      8.42 o 
   7   2   8      223.33      229.07      6.14 o 
   8   2   8      840.89      800.77     17.21 o 
   9   2   8       56.14       50.54      4.17 o 
  10   2   8      692.91      695.23     22.80 o 
  -8   3   8       14.40       12.17      2.63 o 
  -7   3   8      868.32      897.21     21.73 o 
  -6   3   8     1168.93     1272.62     29.45 o 
  -5   3   8     1414.45     1484.82     33.75 o 
  -4   3   8      298.57      312.50      8.27 o 
  -3   3   8     3537.06     3474.51     89.77 o 
  -2   3   8      538.96      528.33     12.59 o 
  -1   3   8       32.56       36.52      2.44 o 
   0   3   8      469.50      506.42     16.06 o 
   1   3   8     3969.87     3652.47    106.71 o 
   2   3   8    13897.20    13832.26    403.19 o 
   3   3   8      112.73      121.36      5.28 o 
   4   3   8     2313.96     2390.05     66.16 o 
   5   3   8     3635.33     3590.84     61.48 o 
   6   3   8     1095.46     1027.05     18.50 o 
   7   3   8      207.51      187.73      4.69 o 
   8   3   8      575.25      581.67     12.98 o 
   9   3   8      155.04      154.21      5.33 o 
  10   3   8      504.02      481.31     11.77 o 
  -8   4   8      391.21      484.50     14.30 o 
  -7   4   8       80.12       86.18      4.86 o 
  -6   4   8      379.62      382.91     10.58 o 
  -5   4   8     3044.55     3139.71     69.44 o 
  -4   4   8      272.34      291.69      8.82 o 
  -3   4   8       25.54       17.35      1.66 o 
  -2   4   8      396.52      386.52      9.74 o 
  -1   4   8     2640.41     2581.54     56.72 o 
   0   4   8     3019.16     2831.48     65.03 o 
   1   4   8     1498.29     1438.61     33.54 o 
   2   4   8     4721.00     4590.16    104.75 o 
   3   4   8     6570.64     6568.80    149.17 o 
   4   4   8     1933.10     1886.60     52.60 o 
   5   4   8       58.95       76.98      4.57 o 
   6   4   8     2154.02     2130.46     43.33 o 
   7   4   8      377.00      374.51      7.75 o 
   8   4   8      206.51      199.01      5.81 o 
   9   4   8       61.00       56.37      3.53 o 
  10   4   8      652.25      658.32     15.08 o 
  -7   5   8     1126.54     1208.25     43.08 o 
  -6   5   8      129.49      146.60      8.81 o 
  -5   5   8      118.45       86.61      6.66 o 
  -4   5   8      161.24      182.76      8.90 o 
  -3   5   8     3032.18     3083.92     76.00 o 
  -2   5   8       90.80       90.49      3.29 o 
  -1   5   8     1400.16     1443.59     27.81 o 
   0   5   8     1411.73     1476.47     28.34 o 
   1   5   8      999.34      922.11     21.95 o 
   2   5   8      537.44      579.73     14.26 o 
   3   5   8      986.87      946.39     22.48 o 
   4   5   8     3030.23     2940.97     81.03 o 
   5   5   8     2460.43     2461.08     68.30 o 
   6   5   8       62.61       69.43      5.58 o 
   7   5   8     2711.37     2603.60     52.83 o 
   8   5   8     1660.33     1628.37     33.87 o 
   9   5   8       14.84       12.14      3.06 o 
  10   5   8        3.07       -2.43      2.88 o 
  -7   6   8      102.82      108.38      8.72 o 
  -6   6   8      702.52      751.45     28.24 o 
  -5   6   8      902.46      917.75     33.19 o 
  -4   6   8      155.37      153.17      8.54 o 
  -3   6   8       86.71       86.95      4.72 o 
  -2   6   8     1396.93     1470.17     32.04 o 
  -1   6   8      906.84     1008.08     22.38 o 
   0   6   8      100.03       90.43      3.12 o 
   1   6   8     2810.07     2897.79     66.57 o 
   2   6   8     3944.30     3960.75     90.53 o 
   3   6   8      484.02      520.79     12.98 o 
   4   6   8      475.57      463.85     20.87 o 
   5   6   8     1561.76     1579.86     44.41 o 
   6   6   8     1474.69     1405.22     53.87 o 
   7   6   8      169.98      167.83     10.61 o 
   8   6   8        1.02       11.35      4.05 o 
   9   6   8      478.10      493.68     17.72 o 
  10   6   8      909.14      885.10     29.50 o 
  -6   7   8      175.05      194.90     11.06 o 
  -5   7   8      273.02      262.98     12.50 o 
  -4   7   8      152.49      170.98      9.44 o 
  -3   7   8      743.18      731.30     26.80 o 
  -2   7   8      177.23      194.00      7.06 o 
  -1   7   8     1919.74     2018.93     43.46 o 
   0   7   8     2180.48     2308.90     49.33 o 
   1   7   8      673.60      676.77     19.64 o 
   2   7   8      655.21      634.82     15.60 o 
   3   7   8     2755.07     2839.28    131.81 o 
   4   7   8      570.66      567.70     24.10 o 
   5   7   8       22.06       17.54      3.96 o 
   6   7   8        2.98        3.69      3.60 o 
   7   7   8     2281.98     2166.65     81.76 o 
   8   7   8     1727.47     1766.33     67.63 o 
   9   7   8      156.61      165.25      6.67 o 
  10   7   8      357.64      364.26     14.66 o 
  -5   8   8      162.42      178.89     10.34 o 
  -4   8   8      437.91      455.19     18.80 o 
  -3   8   8     1434.29     1501.01     52.17 o 
  -2   8   8      671.25      653.59     24.55 o 
  -1   8   8       34.77       27.22      2.17 o 
   0   8   8      386.17      389.28      9.85 o 
   1   8   8     2579.05     2539.82     94.98 o 
   2   8   8     2395.70     2336.73     87.78 o 
   3   8   8        5.41        4.41      3.51 o 
   4   8   8     1077.90     1086.39     42.90 o 
   5   8   8     2282.90     2394.02     90.12 o 
   6   8   8       82.02       79.69      8.63 o 
   7   8   8      237.13      242.12     13.67 o 
   8   8   8      283.91      300.76     16.19 o 
   9   8   8      265.15      255.79     14.48 o 
  10   8   8      228.58      219.72     10.25 o 
  -4   9   8       41.55       35.80      4.95 o 
  -3   9   8        2.54        2.70      3.24 o 
  -2   9   8     1085.99     1138.91     40.65 o 
  -1   9   8     1335.39     1376.51     35.57 o 
   0   9   8       67.68       66.95      8.36 o 
   1   9   8       51.78       43.08      5.13 o 
   2   9   8     1251.24     1264.74     49.38 o 
   3   9   8     1864.47     1878.58     71.68 o 
   4   9   8       18.66       19.16      4.32 o 
   5   9   8      575.13      602.42     26.17 o 
   6   9   8      116.04       91.74      9.71 o 
   7   9   8      608.85      592.88     26.08 o 
   8   9   8      110.49      100.82      9.71 o 
   9   9   8      927.16      888.88     36.97 o 
  10   9   8      757.60      742.72     32.20 o 
  -3  10   8      256.33      274.32     13.58 o 
  -2  10   8        4.99        3.33      3.33 o 
  -1  10   8      131.64      142.29      8.81 o 
   0  10   8     1824.63     1854.51     75.10 o 
   1  10   8      131.66      137.42      7.91 o 
   2  10   8       55.28       42.00      5.40 o 
   3  10   8      278.12      293.56     15.47 o 
   4  10   8      739.13      737.42     31.21 o 
   5  10   8     1089.86     1085.43     38.09 o 
   6  10   8       58.77       48.96      4.15 o 
   7  10   8      703.00      727.99     21.57 o 
   8  10   8      312.73      294.37     16.28 o 
   9  10   8        5.79        0.27      4.41 o 
  -2  11   8      186.09      211.54     11.96 o 
  -1  11   8       50.11       53.15      6.57 o 
   0  11   8      156.03      158.55      7.27 o 
   1  11   8      921.52      973.59     39.26 o 
   2  11   8      395.52      375.86     18.44 o 
   3  11   8       62.78       59.45      8.18 o 
   4  11   8      214.29      203.71     13.04 o 
   5  11   8     1354.17     1393.39     54.55 o 
   6  11   8      394.42      377.81     17.13 o 
   7  11   8        1.60       -2.76      2.88 o 
   8  11   8        6.56        1.80      4.86 o 
   9  11   8      347.78      376.58     19.97 o 
   0  12   8      510.68      588.03     23.92 o 
   1  12   8       92.09       99.12      6.36 o 
   2  12   8      835.29      902.18     43.71 o 
   3  12   8      851.06      819.62     35.08 o 
   4  12   8       94.49       82.47      9.89 o 
   5  12   8      118.73      134.22     17.22 o 
   6  12   8      189.49      211.86      9.44 o 
   7  12   8      892.06      947.13     33.10 o 
   8  12   8      117.76      105.59      7.49 o 
   3  13   8       90.29      100.82     10.88 o 
   4  13   8      798.23      796.15     34.90 o 
   5  13   8      406.07      451.34     17.54 o 
   6  13   8       65.85       71.35      6.68 o 
  -6 -10   9       87.88       97.23      9.62 o 
  -5 -10   9     1099.54     1157.71     46.14 o 
  -4 -10   9      553.54      399.06     18.98 o 
  -3 -10   9       23.72       14.03      3.96 o 
  -2 -10   9      344.78      356.16     17.72 o 
  -1 -10   9      638.60      605.12     26.08 o 
  -8  -9   9      238.35      230.52     14.39 o 
  -7  -9   9     1250.81     1260.06     49.74 o 
  -6  -9   9      826.44      796.60     33.19 o 
  -5  -9   9      279.25      262.89     14.48 o 
  -4  -9   9      370.74      346.00     17.27 o 
  -3  -9   9       30.86       23.56      4.32 o 
  -2  -9   9      341.63      321.99     16.01 o 
  -1  -9   9      244.66      229.44     12.86 o 
   0  -9   9     1094.46     1046.55     31.09 o 
   1  -9   9      803.72      792.64     37.33 o 
  -8  -8   9        0.94        4.50      3.87 o 
  -7  -8   9      159.25      146.69     10.70 o 
  -6  -8   9      233.14      222.69     12.95 o 
  -5  -8   9      392.80      354.54     17.18 o 
  -4  -8   9       95.81       87.87      8.27 o 
  -3  -8   9      475.77      460.94     22.75 o 
  -2  -8   9     1129.63     1104.45     32.36 o 
  -1  -8   9      473.16      436.03     14.59 o 
   0  -8   9       31.39       16.13      2.72 o 
   1  -8   9       38.54       45.42      7.91 o 
   2  -8   9     1431.07     1456.76     64.40 o 
   3  -8   9      572.61      662.77     32.47 o 
  -9  -7   9      562.85      613.03     26.62 o 
  -8  -7   9      449.33      447.81     20.78 o 
  -7  -7   9      306.36      285.92     14.93 o 
  -6  -7   9       10.69        8.30      2.32 o 
  -5  -7   9     1011.57      939.74     23.14 o 
  -4  -7   9     1810.31     1688.28     50.78 o 
  -3  -7   9        4.90        4.41      2.22 o 
  -2  -7   9       20.03        8.63      3.78 o 
  -1  -7   9      308.37      262.71     14.66 o 
   0  -7   9     1765.87     1739.62     74.83 o 
   1  -7   9        3.14        1.13      1.98 o 
   2  -7   9      450.19      498.54     24.91 o 
   3  -7   9      554.09      560.24     27.97 o 
   4  -7   9     1684.22     1776.58     77.98 o 
  -9  -6   9      546.93      577.77     25.09 o 
  -8  -6   9      192.84      186.59      6.91 o 
  -7  -6   9     2642.86     2601.63     60.39 o 
  -6  -6   9     1200.79     1163.83     35.93 o 
  -5  -6   9      176.30      175.74      7.75 o 
  -4  -6   9       12.05        6.80      4.32 o 
  -3  -6   9     2080.86     1936.54     57.87 o 
  -2  -6   9     2126.81     2031.55     60.64 o 
  -1  -6   9      665.00      640.01     29.50 o 
   0  -6   9      341.12      335.21     17.63 o 
   1  -6   9     1077.61     1175.88     51.99 o 
   2  -6   9     1068.42     1231.91     54.32 o 
   3  -6   9       19.12       12.95      3.96 o 
   4  -6   9      292.38      248.68     15.65 o 
   5  -6   9      892.78      905.52     42.72 o 
  -9  -5   9     1500.32     1571.67     44.65 o 
  -8  -5   9      213.43      220.32      7.94 o 
  -7  -5   9       46.97       33.89      3.84 o 
  -6  -5   9      497.07      493.79     16.78 o 
  -5  -5   9     5302.10     5007.29    146.40 o 
  -4  -5   9     1660.21     1528.11     46.11 o 
  -3  -5   9      378.73      325.74     11.70 o 
  -2  -5   9      738.74      689.98     21.97 o 
  -1  -5   9     2293.20     2545.66    107.03 o 
   2  -5   9     1374.74     1404.86     47.85 o 
   3  -5   9     1738.03     1617.97     43.28 o 
   4  -5   9      672.85      620.55     18.43 o 
   5  -5   9      124.88      106.49      6.24 o 
   6  -5   9     1157.31     1050.99     30.19 o 
 -10  -4   9       22.02       16.64      4.05 o 
  -9  -4   9       18.90        7.11      3.42 o 
  -8  -4   9     1390.04     1423.97     34.16 o 
  -7  -4   9     1756.69     1732.36     52.56 o 
  -6  -4   9      972.66      940.66     29.57 o 
  -5  -4   9      489.76      463.20     15.77 o 
  -4  -4   9     2152.15     2071.04     61.72 o 
  -3  -4   9     1631.00     1516.54     45.69 o 
  -2  -4   9       20.55       25.29      6.70 o 
  -1  -4   9      220.85      214.69     11.78 o 
   0  -4   9     4840.08     8368.65    345.37 o 
   1  -4   9     3384.55     5777.83    239.60 o 
   2  -4   9       17.16       11.78      3.51 o 
   3  -4   9     1529.03     1473.47     58.10 o 
   4  -4   9     1474.31     1399.68     28.28 o 
   5  -4   9      169.02      158.19      5.32 o 
   6  -4   9       62.93       49.13      3.41 o 
 -10  -3   9      449.50      497.37     25.27 o 
  -9  -3   9     1125.57     1176.77     52.35 o 
  -8  -3   9        0.45       -0.90      2.70 o 
  -7  -3   9     1070.12     1107.01     34.75 o 
  -6  -3   9       45.31       36.11      5.76 o 
  -5  -3   9     1461.75     1343.06     40.99 o 
  -4  -3   9     1110.17     1026.78     31.70 o 
  -3  -3   9     1138.07     1053.01     32.31 o 
  -2  -3   9     1641.36     1680.25    119.67 o 
  -1  -3   9      131.75      215.03      8.36 o 
   0  -3   9       27.93       52.25      4.86 o 
   1  -3   9    10369.24    19030.10    516.44 o 
   2  -3   9     3990.65     6752.15    279.44 o 
   3  -3   9       68.09       61.13     13.49 o 
   4  -3   9      322.44      292.01      7.26 o 
   5  -3   9     2333.92     2251.69     44.44 o 
   6  -3   9     2178.47     2113.74     42.25 o 
   7  -3   9       11.54        9.97      2.08 o 
  -9  -2   9      218.81      248.86     15.20 o 
  -8  -2   9     1413.58     1490.31     65.03 o 
  -7  -2   9      372.72      336.23     13.03 o 
  -6  -2   9        1.60        4.90      2.56 o 
  -5  -2   9      264.42      249.03      9.82 o 
  -4  -2   9     1086.85     1049.83     32.43 o 
  -3  -2   9     1044.28      995.37     30.65 o 
  -2  -2   9      477.79      532.57     22.62 o 
  -1  -2   9     2491.27     3643.83    308.36 o 
   0  -2   9        7.53       31.75      4.68 o 
   1  -2   9      416.13      748.12     39.17 o 
   2  -2   9     2286.56     3832.72     91.56 o 
   4  -2   9      551.82      560.82     16.31 o 
   5  -2   9     1185.89     1086.91     22.20 o 
   6  -2   9      254.06      251.22      6.91 o 
   7  -2   9     1786.26     1651.91     33.65 o 
   8  -2   9     1059.26     1015.76     21.80 o 
  -9  -1   9      178.61      204.52     13.67 o 
  -8  -1   9      920.06      982.77     44.79 o 
  -7  -1   9     1426.31     1503.35     65.39 o 
  -6  -1   9      289.29      300.16     10.03 o 
  -5  -1   9      455.97      450.81      8.87 o 
  -4  -1   9      211.49      226.77      5.66 o 
  -3  -1   9     1508.45     1493.90     45.03 o 
  -2  -1   9     1382.89     1406.25     42.36 o 
  -1  -1   9      140.08      190.47      8.00 o 
   0  -1   9     1623.51     2654.55    131.76 o 
   1  -1   9     4866.17     8308.35    302.27 o 
   2  -1   9      224.38      363.63     17.99 o 
   4  -1   9     1931.57     2014.05    116.11 o 
   5  -1   9     4495.92     4265.11     82.45 o 
   6  -1   9      750.02      717.05     15.46 o 
   7  -1   9      213.07      218.29      6.39 o 
   8  -1   9      946.70      850.15     18.54 o 
  -9   0   9      965.93     1107.79     50.64 o 
  -8   0   9      259.74      265.50     16.01 o 
  -7   0   9      339.37      313.81      7.86 o 
  -6   0   9     1644.53     1644.72     29.69 o 
  -5   0   9     1083.83     1129.47     20.50 o 
  -4   0   9     1825.68     1821.94     32.22 o 
  -3   0   9        5.87        9.85      0.82 o 
  -2   0   9     4278.48     4000.49    117.11 o 
  -1   0   9     7768.45     8413.36    245.80 o 
   0   0   9       66.76       78.99      6.03 o 
   1   0   9      874.63     1161.68    105.45 o 
   2   0   9      718.75     1024.17     26.96 o 
   3   0   9     1623.18     1676.26     56.89 o 
   4   0   9      946.76      875.68     23.70 o 
   5   0   9     1303.65     1256.72     25.31 o 
   6   0   9     2032.29     1883.35     37.34 o 
   7   0   9      827.84      769.47     16.58 o 
   8   0   9      163.65      134.40      5.08 o 
   9   0   9     1113.22     1049.45     22.43 o 
  -9   1   9      294.99      308.85     18.62 o 
  -8   1   9     1003.56     1074.29     29.99 o 
  -7   1   9      544.75      625.28     13.87 o 
  -6   1   9       17.75       17.94      1.90 o 
  -5   1   9     1490.60     1500.10     26.97 o 
  -4   1   9     3852.73     3832.31     66.76 o 
  -3   1   9     2304.60     2237.19     41.77 o 
  -2   1   9      330.52      308.40      7.60 o 
  -1   1   9     1249.80     1247.49     37.65 o 
   0   1   9     4478.66     4103.58    262.94 o 
   1   1   9     4651.63     4926.01    203.62 o 
   2   1   9      185.61      152.41      6.36 o 
   3   1   9     3700.38     3732.72     96.21 o 
   4   1   9       82.09       73.31      2.90 o 
   5   1   9     2696.92     2421.07     41.88 o 
   6   1   9       17.02       15.73      1.56 o 
   7   1   9     1858.56     1782.70     35.78 o 
   8   1   9      883.11      831.37     17.92 o 
   9   1   9      120.95      107.25      4.79 o 
  -8   2   9        6.20        2.73      2.22 o 
  -7   2   9      118.86      137.20      5.52 o 
  -6   2   9     3041.34     3142.76     61.50 o 
  -5   2   9      171.82      147.89      4.23 o 
  -4   2   9      875.78      878.69     16.26 o 
  -3   2   9     1713.70     1729.11     38.36 o 
  -2   2   9     2512.78     2292.20     99.51 o 
  -1   2   9     1897.95     1927.70     70.29 o 
   0   2   9     4272.00     4273.00     92.67 o 
   1   2   9     5571.81     5430.35    158.26 o 
   2   2   9      222.21      208.89      7.73 o 
   3   2   9      284.87      323.14     19.65 o 
   4   2   9      640.29      609.90     12.69 o 
   5   2   9     1541.04     1426.87     25.04 o 
   6   2   9      762.18      716.12     13.37 o 
   7   2   9       29.82       22.22      2.59 o 
   8   2   9      673.94      626.67     14.04 o 
   9   2   9     2319.39     2204.73     44.26 o 
  -8   3   9      452.35      458.84     12.72 o 
  -7   3   9       14.05       13.00      2.41 o 
  -6   3   9        9.67        3.55      2.52 o 
  -5   3   9     1061.46     1120.37     22.92 o 
  -4   3   9     2151.97     2142.78     47.72 o 
  -3   3   9       16.07       16.58      1.93 o 
  -2   3   9     6076.15     6086.28    132.16 o 
  -1   3   9      923.70      912.79     20.67 o 
   0   3   9      125.33      108.62      3.94 o 
   1   3   9      130.41      175.81      6.90 o 
   2   3   9     2418.20     2335.23     68.72 o 
   3   3   9     3672.64     3404.26     99.53 o 
   4   3   9      460.11      454.46     10.18 o 
   5   3   9       20.39       21.29      1.67 o 
   6   3   9     2036.48     1896.39     33.23 o 
   7   3   9     1558.84     1509.55     26.88 o 
   8   3   9       42.97       33.19      2.54 o 
   9   3   9       31.77       28.45      2.48 o 
  10   3   9      573.17      547.07     13.05 o 
  -7   4   9      647.95      762.29     18.98 o 
  -6   4   9     1526.54     1590.50     54.59 o 
  -5   4   9       18.79       10.07      2.97 o 
  -4   4   9      695.50      652.40    101.09 o 
  -3   4   9     1321.09     1289.78     29.28 o 
  -2   4   9      213.45      190.38      5.62 o 
  -1   4   9      426.24      445.77     10.83 o 
   0   4   9     1844.11     1830.23     40.33 o 
   1   4   9     2805.52     2792.84     64.14 o 
   2   4   9      245.53      264.95      7.44 o 
   3   4   9     1657.51     1569.38     36.58 o 
   4   4   9     4542.56     4409.52    121.10 o 
   5   4   9     1337.12     1377.38     46.23 o 
   6   4   9        6.68       10.16      1.53 o 
   7   4   9      243.59      251.50      6.81 o 
   8   4   9      991.13      976.43     20.56 o 
   9   4   9     1138.07     1144.62     24.01 o 
  10   4   9       35.15       32.02      3.32 o 
  -7   5   9     1009.25     1122.54     40.29 o 
  -6   5   9     1159.79     1211.04     42.72 o 
  -5   5   9      731.16      714.21     26.26 o 
  -4   5   9      701.69      720.96     26.08 o 
  -3   5   9       20.08       14.11      1.69 o 
  -2   5   9     3616.13     3526.71     66.55 o 
  -1   5   9      463.80      458.58      9.70 o 
   0   5   9      594.43      582.42     11.87 o 
   1   5   9      662.17      671.34     16.46 o 
   2   5   9     3679.99     3659.93     83.79 o 
   3   5   9     1691.66     1594.61     37.14 o 
   4   5   9      386.20      384.02     12.30 o 
   5   5   9      807.50      834.45     24.45 o 
   6   5   9     2568.19     2599.71     72.46 o 
   7   5   9     2017.70     1927.84     39.60 o 
   8   5   9      845.99      817.60     17.95 o 
   9   5   9      152.30      169.63      8.63 o 
  10   5   9       66.18       57.29      6.30 o 
  -6   6   9        0.48       -4.86      3.33 o 
  -5   6   9      581.81      580.11     22.31 o 
  -4   6   9     1762.21     1853.57     63.05 o 
  -3   6   9      674.87      651.98     15.36 o 
  -2   6   9       85.01       90.32      4.19 o 
  -1   6   9     1252.75     1244.84     24.34 o 
   0   6   9      526.54      548.29     11.38 o 
   1   6   9      298.81      286.06      8.01 o 
   2   6   9      460.79      446.47     11.50 o 
   3   6   9     2947.04     2882.50     66.26 o 
   4   6   9     4759.54     4754.05    130.65 o 
   5   6   9      147.97      162.16      6.68 o 
   6   6   9     1228.73     1229.66     47.58 o 
   7   6   9      993.16      979.63     38.85 o 
   8   6   9     1005.52      992.58     24.66 o 
   9   6   9        1.50       -2.61      2.43 o 
  10   6   9      379.17      390.97     15.38 o 
  -6   7   9      920.71     1056.34     38.49 o 
  -5   7   9        0.21       -2.07      3.06 o 
  -4   7   9      240.97      226.38     11.15 o 
  -3   7   9     1130.07     1134.29     31.31 o 
  -2   7   9     1215.61     1281.54     28.36 o 
  -1   7   9        0.40       -0.43      1.37 o 
   0   7   9     1499.98     1547.96     29.94 o 
   1   7   9     1053.97     1031.75     30.52 o 
   2   7   9     1836.97     1853.74     43.11 o 
   3   7   9      177.04      218.36     11.60 o 
   4   7   9     1264.63     1261.41     48.93 o 
   5   7   9      550.53      520.66     22.57 o 
   6   7   9     1454.13     1457.30     56.12 o 
   7   7   9       81.36       74.83      8.18 o 
   8   7   9     3496.12     3488.86    129.87 o 
   9   7   9      543.36      534.41     17.67 o 
  10   7   9       47.20       49.83      5.85 o 
  -5   8   9      443.36      504.92     20.78 o 
  -4   8   9      132.72      151.46      9.26 o 
  -3   8   9      185.96      177.63      9.62 o 
  -2   8   9      528.05      566.34     16.90 o 
  -1   8   9     1408.78     1466.77     32.20 o 
   0   8   9      227.63      247.40      9.84 o 
   1   8   9      539.73      540.27     23.20 o 
   2   8   9      954.42      915.32     36.70 o 
   3   8   9      974.37      977.02     38.85 o 
   4   8   9      230.24      223.23     12.59 o 
   5   8   9      133.15      117.19      9.71 o 
   6   8   9     3261.29     3204.83    119.71 o 
   7   8   9      663.31      637.04     27.34 o 
   8   8   9        2.62        2.07      4.23 o 
   9   8   9      416.60      410.31     19.79 o 
  10   8   9      665.33      737.15     25.36 o 
  -4   9   9      531.78      599.00     23.92 o 
  -3   9   9      557.82      567.25     22.48 o 
  -2   9   9       39.23       28.96      4.23 o 
  -1   9   9      304.66      302.08     13.63 o 
   0   9   9     1152.40     1169.73     30.58 o 
   1   9   9      692.25      743.97     28.92 o 
   2   9   9      359.40      365.43     17.45 o 
   3   9   9      958.83      947.16     38.13 o 
   4   9   9     2116.16     2079.86     79.06 o 
   5   9   9       38.80       32.11      5.31 o 
   6   9   9      111.98       89.13      9.71 o 
   7   9   9      283.58      259.21     15.02 o 
   8   9   9      930.24      878.08     36.52 o 
   9   9   9      165.73      139.68     10.97 o 
  10   9   9       66.65       72.94     10.43 o 
  -3  10   9      228.09      247.87     12.77 o 
  -2  10   9      492.93      565.54     22.66 o 
  -1  10   9      106.62      120.16      8.00 o 
   0  10   9       22.59       17.99      2.80 o 
   1  10   9      846.18      917.83     43.44 o 
   2  10   9      727.29      732.47     30.76 o 
   3  10   9      297.20      280.70     15.11 o 
   4  10   9       50.72       38.13      5.58 o 
   5  10   9     1030.13     1011.73     41.28 o 
   6  10   9     2239.55     2290.14     87.51 o 
   7  10   9       41.88       30.76      5.58 o 
   8  10   9      116.87      120.61     10.43 o 
   9  10   9      141.54      129.06     10.97 o 
  -1  11   9      700.47      789.85     30.13 o 
   0  11   9      345.45      351.85     14.21 o 
   1  11   9       19.67       15.82      2.75 o 
   2  11   9       60.05       56.57      7.82 o 
   3  11   9      835.04      850.47     35.53 o 
   4  11   9     1769.78     1662.99     65.03 o 
   5  11   9       47.40       35.08      6.12 o 
   6  11   9      696.28      678.69     29.95 o 
   7  11   9      195.41      194.27     13.31 o 
   8  11   9       69.40       80.41      9.80 o 
   1  12   9      776.42      892.11     43.04 o 
   2  12   9       18.97       22.98      3.41 o 
   3  12   9      246.36      263.43     15.47 o 
   4  12   9      596.07      631.83     28.51 o 
   5  12   9      682.88      681.92     30.58 o 
   6  12   9      124.79      135.18     11.60 o 
   7  12   9       78.24       72.04     10.07 o 
   4  13   9        1.69        7.82      5.22 o 
   5  13   9      348.26      379.37     20.33 o 
  -5 -10  10      376.71      350.41     18.17 o 
  -4 -10  10      393.36      274.23     14.75 o 
  -3 -10  10     1258.89     1165.17     46.41 o 
  -2 -10  10        0.99        4.23      3.60 o 
  -7  -9  10        7.18        6.30      4.14 o 
  -6  -9  10     1232.94     1177.49     46.77 o 
  -5  -9  10     1303.17     1211.94     47.85 o 
  -4  -9  10      226.46      174.48     11.60 o 
  -3  -9  10      229.09      207.58     12.50 o 
  -2  -9  10      341.76      312.18     15.92 o 
  -1  -9  10     1300.27     1185.50     46.41 o 
   0  -9  10       18.49       12.45      2.83 o 
  -8  -8  10     1319.16     1334.26     52.35 o 
  -7  -8  10      713.58      675.90     28.96 o 
  -6  -8  10       74.90       69.61      7.82 o 
  -5  -8  10      108.09       91.56      8.54 o 
  -4  -8  10     1193.39     1074.51     42.63 o 
  -3  -8  10     2872.38     2732.83    115.30 o 
  -2  -8  10       72.05       70.21     10.97 o 
  -1  -8  10      477.92      471.80     15.73 o 
   0  -8  10      676.45      605.59     19.30 o 
   1  -8  10      113.92      130.23     11.15 o 
   2  -8  10      109.11      117.46     11.33 o 
  -8  -7  10      328.54      320.01     16.55 o 
  -7  -7  10      122.13       89.31      8.72 o 
  -6  -7  10     2442.69     2261.95     57.12 o 
  -5  -7  10     1128.12     1078.41     33.61 o 
  -4  -7  10      696.69      644.61     21.11 o 
  -3  -7  10     2210.22     2169.70     64.87 o 
  -2  -7  10      973.38      941.67     42.18 o 
  -1  -7  10      143.52      146.87     10.88 o 
   0  -7  10      266.02      252.46     14.84 o 
   2  -7  10      556.69      611.23     30.04 o 
   3  -7  10      185.91      187.26     13.40 o 
  -9  -6  10      158.24      169.63     11.60 o 
  -8  -6  10     1145.79     1137.63     27.95 o 
  -7  -6  10       30.40       21.07      2.83 o 
  -6  -6  10     1015.04      956.68     30.21 o 
  -5  -6  10     1116.22     1076.49     33.55 o 
  -4  -6  10      335.12      300.53     11.38 o 
  -3  -6  10        1.46        1.75      2.16 o 
  -2  -6  10     2107.45     2098.66    145.25 o 
  -1  -6  10      714.97      796.15     36.07 o 
   2  -6  10     1575.71     1946.57     84.00 o 
   3  -6  10     1089.33     1045.55     47.49 o 
   4  -6  10      163.23      166.12     12.50 o 
  -9  -5  10       37.62       27.88      3.12 o 
  -8  -5  10      832.29      864.38     21.84 o 
  -7  -5  10      525.45      519.37     17.99 o 
  -6  -5  10        4.48       -0.18      3.91 o 
  -5  -5  10       23.27       20.37      2.66 o 
  -4  -5  10     1466.15     1346.44     41.12 o 
  -3  -5  10     1860.00     1741.52     52.47 o 
  -2  -5  10       33.74       32.99      3.31 o 
  -1  -5  10     1430.72     1509.55     65.03 o 
   3  -5  10       82.08       74.38      8.27 o 
   4  -5  10     1584.53     1468.99     64.94 o 
   5  -5  10     1974.09     1968.25     85.71 o 
  -9  -4  10      251.80      249.85     14.84 o 
  -8  -4  10     1036.34     1011.44     32.37 o 
  -7  -4  10      307.43      286.08     11.46 o 
  -6  -4  10     3255.51     3106.34     92.09 o 
  -5  -4  10      618.90      577.09     19.27 o 
  -4  -4  10      321.49      279.28     11.11 o 
  -3  -4  10     1499.22     1388.91     42.29 o 
  -2  -4  10     3129.67     3244.14    342.90 o 
  -1  -4  10       24.11       11.87      2.42 o 
   0  -4  10        0.11       -0.36      3.15 o 
   1  -4  10        4.32       10.79      3.51 o 
   2  -4  10     6197.91     9828.46    405.99 o 
   3  -4  10      203.66      232.85     13.94 o 
   4  -4  10     1147.64     1071.19     48.21 o 
   5  -4  10      321.34      269.82     16.37 o 
   6  -4  10      581.04      623.28     31.12 o 
  -9  -3  10      521.20      563.65     27.79 o 
  -8  -3  10     1894.40     1968.66     60.00 o 
  -7  -3  10      998.19      998.22     31.80 o 
  -6  -3  10      225.94      205.55      9.08 o 
  -5  -3  10     2490.32     2352.98     70.31 o 
  -4  -3  10     4089.58     3835.61    112.82 o 
  -3  -3  10      119.44      122.49      6.23 o 
  -2  -3  10        5.50       14.89      8.27 o 
  -1  -3  10     1089.80     1486.35     63.77 o 
   0  -3  10     3273.16     5316.17    220.44 o 
   1  -3  10      366.25      628.50     29.32 o 
   2  -3  10      916.57     1639.43     70.69 o 
   3  -3  10      757.96      955.61     42.81 o 
   4  -3  10      617.93      745.33     94.71 o 
   5  -3  10      141.32      123.49      4.60 o 
   6  -3  10      726.92      732.49     29.77 o 
   7  -3  10      680.02      633.99     31.57 o 
  -9  -2  10        5.40        0.09      3.06 o 
  -8  -2  10      271.05      289.16     16.82 o 
  -7  -2  10     2579.14     2609.89     78.32 o 
  -6  -2  10     2137.90     2092.77     63.12 o 
  -5  -2  10      227.76      192.99      8.55 o 
  -4  -2  10       98.74       86.61      5.52 o 
  -3  -2  10     7305.05     6875.44    200.30 o 
  -2  -2  10     3402.21     3518.60    103.41 o 
  -1  -2  10      852.26     1131.87    142.02 o 
   0  -2  10      999.76     1653.40     49.67 o 
   1  -2  10      379.22      716.46     32.65 o 
   2  -2  10     4947.62     8601.05    355.17 o 
   3  -2  10      206.35      183.75      8.18 o 
   4  -2  10     2671.81     2730.66     71.46 o 
   5  -2  10     1239.27     1171.52     23.94 o 
   6  -2  10       25.40       17.71      2.06 o 
   7  -2  10        0.92        0.79      1.77 o 
  -9  -1  10     1095.10     1199.71     54.23 o 
  -8  -1  10      235.72      241.58     15.11 o 
  -7  -1  10       16.11       17.19      3.13 o 
  -6  -1  10     2643.04     2620.53     78.41 o 
  -5  -1  10     2152.16     2031.77     61.21 o 
  -4  -1  10     1104.22     1063.24     33.10 o 
  -3  -1  10       21.50       25.13      2.73 o 
  -2  -1  10      907.07      998.08     30.84 o 
  -1  -1  10      501.65      542.41     50.95 o 
   0  -1  10     1795.63     2440.34    102.44 o 
   1  -1  10      664.61      987.72     30.49 o 
   2  -1  10     7914.12    12990.66    534.60 o 
   3  -1  10     2484.23     3357.14     86.33 o 
   4  -1  10      427.18      430.90     24.51 o 
   5  -1  10      844.72      825.47     49.97 o 
   6  -1  10     2361.51     2243.79     44.54 o 
   7  -1  10      638.90      575.87     13.14 o 
   8  -1  10       51.28       42.56      4.35 o 
  -9   0  10      154.65      179.79     13.31 o 
  -8   0  10      566.57      616.90     30.49 o 
  -7   0  10      890.49      920.90     42.36 o 
  -6   0  10       71.45       56.97      5.50 o 
  -5   0  10     2078.78     2143.30     64.55 o 
  -4   0  10        6.05       10.65      2.97 o 
  -3   0  10      811.55      765.48     24.33 o 
  -2   0  10     2380.32     2176.22     64.74 o 
  -1   0  10     3314.09     3389.79    109.82 o 
   0   0  10     7363.70     9139.72    652.20 o 
   1   0  10      515.53      592.03     68.58 o 
   2   0  10       11.40       18.13      2.70 o 
   3   0  10     2973.36     3005.00     78.07 o 
   4   0  10     8127.75     7853.32    200.22 o 
   5   0  10      139.53      118.18      6.25 o 
   6   0  10      756.72      693.42     14.91 o 
   7   0  10     1821.23     1690.06     34.04 o 
   8   0  10     2509.16     2407.81     48.04 o 
  -8   1  10       41.53       31.12      5.40 o 
  -7   1  10      575.87      610.33     30.04 o 
  -6   1  10      733.10      759.22     25.22 o 
  -5   1  10      628.21      582.51     19.87 o 
  -4   1  10      121.40      118.52      8.32 o 
  -3   1  10     1487.84     1455.95     44.26 o 
  -2   1  10      914.17      898.05     28.01 o 
  -1   1  10        5.00        4.95      3.60 o 
   0   1  10       23.86       32.65      5.13 o 
   2   1  10      567.90      643.21     69.48 o 
   3   1  10      300.77      298.82     16.97 o 
   4   1  10     1586.87     1739.26    118.95 o 
   5   1  10     8225.68     7588.28    145.56 o 
   6   1  10     1637.85     1591.16     28.11 o 
   7   1  10      279.43      237.54      6.66 o 
   8   1  10      451.21      419.34     10.33 o 
   9   1  10      527.21      499.84     12.13 o 
  -8   2  10      390.78      426.23     23.38 o 
  -7   2  10      138.45      137.88     11.15 o 
  -6   2  10      512.24      485.68     24.73 o 
  -5   2  10     3101.10     3290.94     72.11 o 
  -4   2  10       42.83       45.51      2.98 o 
  -3   2  10        2.69        7.86      1.47 o 
  -2   2  10       73.41       59.84      5.48 o 
  -1   2  10     4062.46     3901.89    213.74 o 
   0   2  10     5716.55     5531.27    161.15 o 
   1   2  10       77.59       60.61      4.13 o 
   2   2  10      974.22      984.14     29.00 o 
   3   2  10     1644.25     1682.16     82.61 o 
   4   2  10      728.43      736.22     23.16 o 
   5   2  10      635.82      575.51     11.00 o 
   6   2  10      611.61      589.44     11.35 o 
   7   2  10     2258.78     2151.54     42.69 o 
   8   2  10      802.22      774.49     16.90 o 
   9   2  10      238.15      248.88      7.32 o 
  -8   3  10      651.66      761.43     37.59 o 
  -7   3  10     1607.80     1819.76     79.87 o 
  -6   3  10      271.26      275.94      9.75 o 
  -5   3  10       19.17       15.10      5.49 o 
  -4   3  10     1807.16     1740.29     38.94 o 
  -3   3  10     2762.22     2707.01     69.82 o 
  -2   3  10     2066.59     1949.20     42.98 o 
  -1   3  10      368.38      336.52      8.36 o 
   0   3  10     1259.51     1235.20     27.62 o 
   1   3  10     1650.29     1718.71     51.20 o 
   2   3  10      647.12      649.75     20.48 o 
   3   3  10      629.13      569.82     18.16 o 
   4   3  10     1274.82     1187.40     24.69 o 
   5   3  10     1317.38     1227.09     25.73 o 
   6   3  10      249.66      236.49      5.55 o 
   7   3  10      438.92      439.70      9.08 o 
   8   3  10     1208.88     1143.05     23.84 o 
   9   3  10        7.73        6.42      1.98 o 
  -7   4  10      173.10      169.00     13.22 o 
  -6   4  10      954.84      977.91     27.63 o 
  -5   4  10     2270.67     2384.23     95.11 o 
  -4   4  10       19.52       11.39      2.79 o 
  -3   4  10     1994.03     1971.23     43.92 o 
  -2   4  10     1064.46     1018.35     23.34 o 
  -1   4  10     2266.03     2195.42     48.42 o 
   0   4  10       74.13       68.41      2.88 o 
   1   4  10      876.96      839.38     25.85 o 
   2   4  10     3200.15     3012.46     69.32 o 
   3   4  10     4577.24     4460.83    101.98 o 
   4   4  10      156.03      140.98      6.13 o 
   5   4  10     4019.67     3989.62    109.98 o 
   6   4  10      128.50      102.09      6.70 o 
   7   4  10      211.08      195.41      5.91 o 
   8   4  10      378.27      372.22     11.28 o 
   9   4  10     1036.57     1013.05     21.63 o 
  10   4  10     1318.59     1341.28     32.00 o 
  -6   5  10       11.90        9.17      3.60 o 
  -5   5  10      190.06      197.06      9.67 o 
  -4   5  10     1109.61     1127.53     30.86 o 
  -3   5  10     1254.26     1233.16     24.27 o 
  -2   5  10       49.40       55.76      3.35 o 
  -1   5  10     2371.07     2344.78     44.60 o 
   0   5  10     1753.86     1746.64     33.41 o 
   1   5  10       74.50       66.05      5.69 o 
   2   5  10     2009.24     1983.08     46.09 o 
   3   5  10     7318.13     7265.78    165.18 o 
   4   5  10       48.06       38.41      3.24 o 
   5   5  10      325.69      316.76     11.56 o 
   6   5  10       22.72       20.87      2.38 o 
   7   5  10     1382.47     1375.64     28.91 o 
   8   5  10     1043.33     1090.16     26.95 o 
   9   5  10       45.07       33.55      4.23 o 
  10   5  10      145.51      136.53      8.72 o 
  -6   6  10      452.70      467.60     19.16 o 
  -5   6  10      107.96      118.88      6.30 o 
  -4   6  10       19.38       24.98      2.87 o 
  -3   6  10      691.40      732.55     17.00 o 
  -2   6  10      858.19      854.22     19.39 o 
  -1   6  10       81.50       94.16      3.54 o 
   0   6  10     3158.70     3289.54     62.06 o 
   1   6  10     1909.95     1932.61     45.05 o 
   2   6  10      286.37      277.13     12.11 o 
   3   6  10       12.53        2.09      2.29 o 
   4   6  10     1421.70     1379.92     39.30 o 
   5   6  10     3409.09     3340.47     92.51 o 
   6   6  10      121.38      131.31      9.35 o 
   7   6  10      272.51      287.54     14.75 o 
   8   6  10      310.32      304.68     22.98 o 
   9   6  10     1001.02     1089.62     35.17 o 
  10   6  10      455.01      475.78     17.99 o 
  -5   7  10      773.83      895.28     33.82 o 
  -4   7  10      240.16      257.98      9.65 o 
  -3   7  10      226.62      217.24      8.28 o 
  -2   7  10      297.83      314.96      8.54 o 
  -1   7  10      938.03      942.84     21.31 o 
   0   7  10      583.20      599.33     12.49 o 
   1   7  10      396.80      406.98     10.93 o 
   2   7  10     2058.24     2067.65     48.10 o 
   3   7  10     2741.94     2853.33    130.55 o 
   4   7  10      739.83      742.54     30.49 o 
   5   7  10      642.45      627.96     26.53 o 
   6   7  10     1021.56      978.46     39.03 o 
   7   7  10     1775.54     1742.68     66.74 o 
   8   7  10      305.55      289.16     15.29 o 
   9   7  10      298.09      314.68     20.69 o 
  10   7  10      546.44      564.64     20.60 o 
  -4   8  10     1028.95     1170.20     58.91 o 
  -3   8  10      768.06      836.01     24.10 o 
  -2   8  10      345.23      349.08      9.38 o 
  -1   8  10       42.83       39.45      3.02 o 
   0   8  10     2322.24     2410.74     51.80 o 
   1   8  10      930.42      879.25     35.44 o 
   2   8  10      747.98      736.52     30.40 o 
   3   8  10        2.49       -0.45      3.42 o 
   4   8  10      146.82      152.63     10.43 o 
   5   8  10     2412.04     2419.75     91.29 o 
   6   8  10      106.95      109.82      9.80 o 
   7   8  10     1852.93     1852.40     71.05 o 
   8   8  10      807.85      797.50     33.37 o 
   9   8  10      620.06      573.46     25.45 o 
  -3   9  10      264.99      281.14     10.46 o 
  -2   9  10     1474.46     1630.07     56.57 o 
  -1   9  10      459.59      444.99     23.56 o 
   0   9  10       10.64        8.30      2.70 o 
   1   9  10      496.18      523.38     33.82 o 
   2   9  10      253.05      249.67     13.49 o 
   3   9  10      249.74      243.20     13.49 o 
   4   9  10      357.68      351.76     17.36 o 
   5   9  10     2149.33     2168.09     82.56 o 
   6   9  10     1118.14     1114.18     44.79 o 
   7   9  10      150.48      156.77     11.51 o 
   8   9  10      128.88      132.48     10.79 o 
   9   9  10      367.93      354.00     18.26 o 
  -2  10  10      358.68      386.83     16.91 o 
  -1  10  10      489.73      491.43     19.97 o 
   0  10  10     1045.69     1128.45     72.76 o 
   1  10  10       95.79       94.00      5.50 o 
   2  10  10     1537.79     1510.72     58.82 o 
   3  10  10      269.39      284.30     15.11 o 
   4  10  10      221.38      236.45     13.85 o 
   5  10  10      119.33      141.30     11.15 o 
   6  10  10      618.90      615.73     27.52 o 
   7  10  10      244.98      227.01     14.21 o 
   8  10  10      389.49      377.12     19.16 o 
   9  10  10       39.28       31.66      6.12 o 
  -1  11  10      146.15      164.77     10.16 o 
   0  11  10      491.26      512.57     34.22 o 
   1  11  10      337.93      356.07     29.82 o 
   2  11  10       95.79      101.18      9.44 o 
   3  11  10       20.15       22.75      5.22 o 
   4  11  10      747.28      732.20     31.66 o 
   5  11  10     2063.06     2084.09     80.41 o 
   6  11  10       34.19       26.17      5.49 o 
   7  11  10       21.09       13.22      5.22 o 
   8  11  10      588.97      605.75     27.88 o 
   1  12  10      182.40      188.04     11.60 o 
   2  12  10      845.04      969.72     73.44 o 
   3  12  10      644.95      641.54     28.69 o 
   4  12  10       53.88       38.94      6.30 o 
   5  12  10      100.15       91.74     10.16 o 
   6  12  10      534.19      575.17     26.80 o 
   7  12  10        6.83       -3.42      5.22 o 
  -6  -9  11      223.25      204.43     12.95 o 
  -5  -9  11     1660.59     1449.83     56.48 o 
  -4  -9  11      263.47      261.91     14.84 o 
  -3  -9  11      206.74      166.66     11.33 o 
  -2  -9  11       11.95        9.89      3.78 o 
  -1  -9  11      878.09      775.46     32.29 o 
  -7  -8  11     1155.58     1088.18     43.71 o 
  -6  -8  11      894.48      810.18     33.73 o 
  -5  -8  11       21.87       10.34      3.78 o 
  -4  -8  11      196.67      176.55     11.42 o 
  -3  -8  11      331.32      135.09      8.18 o 
  -2  -8  11      989.22      887.83     31.79 o 
  -1  -8  11      178.93      153.97      7.70 o 
   0  -8  11      381.18      350.56     12.84 o 
   1  -8  11     1916.94     2150.91     93.00 o 
  -8  -7  11       43.47       26.71      4.77 o 
  -7  -7  11        6.06        3.15      3.51 o 
  -6  -7  11       15.55       13.85      2.22 o 
  -5  -7  11      804.83      762.46     24.77 o 
  -4  -7  11      391.87      364.26     13.48 o 
  -3  -7  11      375.30      315.68     12.17 o 
  -2  -7  11      495.50      487.02     24.19 o 
  -1  -7  11     3276.73     3374.37    141.93 o 
   0  -7  11       10.20        7.91      3.96 o 
   2  -7  11      394.75      540.72     27.52 o 
   3  -7  11      569.19      624.00     31.48 o 
  -8  -6  11      249.13      240.38      8.29 o 
  -7  -6  11     1302.58     1257.14     39.20 o 
  -6  -6  11      550.71      511.33     17.77 o 
  -5  -6  11       33.36       30.31      4.50 o 
  -4  -6  11     1247.24     1170.80     36.41 o 
  -3  -6  11     2901.59     2696.43    114.85 o 
  -2  -6  11      602.54      592.61     28.33 o 
   0  -6  11       97.29      139.95     10.43 o 
   2  -6  11      159.45      198.95     13.67 o 
   3  -6  11     1520.02     1600.30     70.69 o 
   4  -6  11      557.92      498.63     26.35 o 
  -9  -5  11      999.54     1073.79     31.92 o 
  -8  -5  11       49.99       31.58      4.71 o 
  -7  -5  11      494.89      475.79     16.87 o 
  -6  -5  11      961.19      912.57     29.22 o 
  -5  -5  11     1060.72      968.48     30.65 o 
  -4  -5  11        4.43        3.23      2.18 o 
  -3  -5  11      432.28      421.84     14.94 o 
  -2  -5  11     1324.11     1414.76    134.33 o 
  -1  -5  11     5524.72     7282.08    301.48 o 
   0  -5  11       37.88       67.99      8.00 o 
   3  -5  11       71.76       70.33      8.63 o 
   4  -5  11       54.53       47.31      8.09 o 
   5  -5  11     1909.66     1822.72     80.14 o 
  -9  -4  11      401.15      428.29     22.31 o 
  -8  -4  11      452.03      457.45     16.81 o 
  -7  -4  11       91.53       87.16      6.26 o 
  -6  -4  11      385.38      358.01     13.44 o 
  -5  -4  11      462.32      432.12     15.29 o 
  -4  -4  11     3448.69     3072.29     91.04 o 
  -3  -4  11     3920.91     3682.14    108.50 o 
  -2  -4  11     1980.52     1934.49    119.44 o 
  -1  -4  11     2173.07     2878.56    444.66 o 
   0  -4  11      552.62      936.01     41.91 o 
   1  -4  11      332.28      569.95     27.43 o 
   2  -4  11       88.06      128.88     10.16 o 
   3  -4  11     2201.54     2622.11    111.71 o 
   4  -4  11      615.97      568.69     28.06 o 
   5  -4  11       27.94       22.57      4.95 o 
   6  -4  11      453.66      472.09     25.27 o 
  -9  -3  11      137.82      135.81     10.88 o 
  -8  -3  11       77.20       70.16      6.27 o 
  -7  -3  11      361.74      358.09     13.70 o 
  -6  -3  11     1522.38     1431.41     44.20 o 
  -5  -3  11      134.44      119.25      6.78 o 
  -4  -3  11     3044.39     2796.51     83.12 o 
  -3  -3  11     1862.05     1788.78     53.96 o 
  -2  -3  11        5.79        7.78      2.33 o 
  -1  -3  11      459.82      639.51     62.55 o 
   0  -3  11     2533.12     4045.84    118.92 o 
   1  -3  11     5781.03    10429.44    430.27 o 
   2  -3  11      551.03      944.73     42.63 o 
   3  -3  11      489.14      622.02     29.77 o 
   4  -3  11      722.38      646.58     30.85 o 
   5  -3  11      959.74      908.84     42.00 o 
   6  -3  11      444.23      457.08     24.01 o 
  -9  -2  11      292.17      300.85     17.81 o 
  -8  -2  11      282.32      285.64     12.35 o 
  -7  -2  11        0.05        1.72      2.41 o 
  -6  -2  11     1106.44     1069.95     33.93 o 
  -5  -2  11     1631.59     1549.00     47.38 o 
  -4  -2  11        1.98       -1.54      1.86 o 
  -3  -2  11       77.39      113.34     16.91 o 
  -2  -2  11     2768.77     2670.54     79.24 o 
  -1  -2  11     3641.74     4800.46    152.76 o 
   0  -2  11       40.90       57.19     10.88 o 
   1  -2  11     2690.22     4314.51    179.79 o 
   2  -2  11     1140.61     1898.36     81.31 o 
   4  -2  11       64.74       56.48      7.38 o 
   5  -2  11      646.80      588.84     28.51 o 
   6  -2  11      488.18      434.32     22.84 o 
   7  -2  11     1715.66     1633.13     72.22 o 
  -9  -1  11       12.15        3.06      3.51 o 
  -8  -1  11      744.39      822.32     38.76 o 
  -7  -1  11      224.16      224.91     10.32 o 
  -6  -1  11     1513.18     1426.18     44.26 o 
  -5  -1  11        6.48       10.19      6.66 o 
  -4  -1  11     7057.03     6633.55    193.75 o 
  -3  -1  11     1474.45     1408.37     43.02 o 
  -2  -1  11     1848.89     1737.13     52.34 o 
  -1  -1  11      567.17      609.88     19.97 o 
   0  -1  11     3880.10     5078.64    210.73 o 
   1  -1  11     1023.53     1606.46     87.15 o 
   3  -1  11        4.27        7.91      3.15 o 
   4  -1  11     2913.91     3122.99    131.58 o 
   5  -1  11      393.01      352.29     18.80 o 
   6  -1  11      724.61      648.20     31.12 o 
   7  -1  11      506.13      433.06     22.84 o 
  -8   0  11       20.28       13.76      4.23 o 
  -7   0  11      977.82     1013.53     32.88 o 
  -6   0  11     3045.06     3010.78     89.99 o 
  -5   0  11     1577.07     1535.42     47.19 o 
  -4   0  11       60.96       37.66      4.81 o 
  -3   0  11      166.85      159.81      7.57 o 
  -2   0  11     5018.31     4528.36    132.73 o 
  -1   0  11     4053.34     3939.61    115.68 o 
   0   0  11      607.54      719.65     22.93 o 
   1   0  11     1380.31     1698.37     51.07 o 
   2   0  11      643.92      722.94     32.74 o 
   3   0  11        1.29       -0.72      2.79 o 
   4   0  11      244.14      262.00     14.84 o 
   5   0  11     1383.28     1212.03     53.33 o 
   6   0  11      383.43      380.33     17.27 o 
   7   0  11      259.87      232.26      8.30 o 
   8   0  11     1284.63     1292.17     58.01 o 
  -8   1  11      819.98      909.29     42.90 o 
  -7   1  11       11.74        6.30      3.60 o 
  -6   1  11       90.46       98.00      6.62 o 
  -5   1  11     1161.37     1160.74     36.54 o 
  -4   1  11     4806.85     4629.01    136.16 o 
  -3   1  11      751.23      666.55     21.81 o 
  -2   1  11      695.11      618.61     20.26 o 
  -1   1  11     6200.30     5922.02    172.73 o 
   0   1  11     3014.99     3083.80     90.94 o 
   1   1  11      124.82       81.13      6.03 o 
   2   1  11      293.25      281.69     14.57 o 
   3   1  11       56.26       84.36      7.55 o 
   4   1  11     2615.57     2715.98    179.88 o 
   5   1  11       59.90       44.62      2.52 o 
   6   1  11     3875.83     3687.35     71.59 o 
   7   1  11     1788.36     1710.22     34.38 o 
   8   1  11       48.59       52.31      6.69 o 
  -8   2  11      393.23      455.55     24.91 o 
  -7   2  11      650.86      719.61     34.99 o 
  -6   2  11      954.51      954.44     43.98 o 
  -5   2  11       55.76       57.73      5.44 o 
  -4   2  11     4746.27     4644.66    136.67 o 
  -3   2  11     1880.13     1776.03     53.71 o 
  -2   2  11      423.75      382.82     13.51 o 
  -1   2  11      666.02      561.41     25.90 o 
   0   2  11     1091.27     1199.72     46.50 o 
   1   2  11       95.29      144.18     12.14 o 
   2   2  11     1197.97     1076.75     32.94 o 
   3   2  11      604.78      530.04     27.66 o 
   4   2  11     6460.17     6402.74    207.00 o 
   5   2  11     3685.72     3556.38     61.09 o 
   6   2  11      239.32      221.17      6.22 o 
   7   2  11      275.07      256.38      7.01 o 
   8   2  11     1910.86     1894.95     38.22 o 
   9   2  11     1122.66     1075.76     23.01 o 
  -7   3  11      400.12      434.14     23.74 o 
  -6   3  11      599.10      627.51     30.94 o 
  -5   3  11      216.07      241.80     10.59 o 
  -4   3  11      188.38      197.51     10.52 o 
  -2   3  11     1621.22     1532.82     46.52 o 
  -1   3  11      375.30      379.56     13.16 o 
   0   3  11      750.99      711.55     22.54 o 
   1   3  11     1457.49     1465.07     44.17 o 
   2   3  11     7159.78     6909.95    201.56 o 
   3   3  11       14.48       14.14      1.35 o 
   4   3  11        1.09       -2.77      1.84 o 
   5   3  11      248.23      244.56     12.10 o 
   6   3  11     7540.39     7497.02    149.87 o 
   7   3  11      998.08      935.20     17.40 o 
   8   3  11     1036.29      969.68     20.60 o 
   9   3  11      530.06      494.43     11.86 o 
  -7   4  11      213.66      232.85     16.01 o 
  -6   4  11       76.98       87.51      9.53 o 
  -5   4  11     1253.40     1285.96     57.29 o 
  -4   4  11     1541.97     1540.49     67.19 o 
  -3   4  11      583.65      524.14     17.97 o 
  -2   4  11      757.32      718.18     23.18 o 
  -1   4  11      803.65      786.07     18.20 o 
   0   4  11      360.39      360.60      8.98 o 
   1   4  11       42.26       36.08      3.91 o 
   2   4  11      185.08      178.16      7.64 o 
   3   4  11     3449.48     3281.99     75.44 o 
   4   4  11     2814.36     2644.49     73.25 o 
   5   4  11      195.41      200.61      9.72 o 
   6   4  11      607.81      688.74     15.37 o 
   7   4  11     2000.35     1887.96     39.09 o 
   8   4  11      718.87      711.14     19.35 o 
   9   4  11      123.50      145.17      6.57 o 
  -5   5  11       58.07       56.84      7.91 o 
  -4   5  11      264.23      249.85     14.93 o 
  -3   5  11     1739.60     1752.86     33.82 o 
  -2   5  11      295.86      273.54      6.69 o 
  -1   5  11      195.94      179.83      8.54 o 
   0   5  11      110.12       85.29      3.20 o 
   1   5  11     2904.31     2758.62     63.77 o 
   2   5  11     8008.23     7848.58    183.01 o 
   3   5  11      143.05      149.50      5.39 o 
   4   5  11      922.79      931.12     27.26 o 
   5   5  11        8.47       12.45      2.61 o 
   6   5  11      342.63      344.36      8.64 o 
   7   5  11        4.83        8.86      1.86 o 
   8   5  11      919.54      913.76     23.03 o 
   9   5  11      943.15      955.97     31.30 o 
  -6   6  11      295.39      325.67     19.79 o 
  -5   6  11     1683.91     1844.40     80.50 o 
  -4   6  11      567.59      574.03     17.28 o 
  -3   6  11       71.13       63.31      3.77 o 
  -2   6  11     1089.99     1103.17     22.00 o 
  -1   6  11     1668.57     1615.37     31.26 o 
   0   6  11     1183.78     1137.02     22.37 o 
   1   6  11      623.22      596.94     15.19 o 
   2   6  11      906.21      919.36     26.20 o 
   3   6  11       70.18       60.52      3.62 o 
   4   6  11     1094.97     1099.81     31.86 o 
   5   6  11       93.86       87.14      5.12 o 
   6   6  11     1778.17     1719.20     65.66 o 
   7   6  11      544.93      526.33     23.02 o 
   8   6  11       49.18       38.56      6.16 o 
   9   6  11       17.30       24.64      3.87 o 
  -5   7  11      270.25      342.31     20.06 o 
  -4   7  11      400.45      431.57     23.74 o 
  -3   7  11     1523.57     1621.33     43.57 o 
  -2   7  11      173.62      185.16      6.11 o 
  -1   7  11     1391.31     1413.73     27.64 o 
   0   7  11      558.71      571.07     12.07 o 
   1   7  11     1689.26     1697.33     39.99 o 
   2   7  11      842.19      841.54     20.64 o 
   3   7  11      911.90      925.58     41.55 o 
   4   7  11     1062.00     1052.93     41.73 o 
   5   7  11      822.99      831.94     34.00 o 
   6   7  11      120.13      112.51      9.44 o 
   7   7  11     1672.16     1592.75     61.52 o 
   8   7  11      222.86      219.54     13.04 o 
   9   7  11       36.59       34.72      3.34 o 
  -4   8  11        9.83        9.46      2.79 o 
  -3   8  11      267.54      287.54     10.31 o 
  -2   8  11      468.87      520.12     12.97 o 
  -1   8  11     1437.92     1519.60     33.43 o 
   0   8  11      134.78      138.38      5.21 o 
   1   8  11     2200.30     2233.84    113.05 o 
   2   8  11     1358.81     1362.95     52.97 o 
   3   8  11      406.54      395.92     18.53 o 
   4   8  11      338.99      334.49     16.55 o 
   5   8  11     3346.20     3256.28    121.69 o 
   6   8  11      927.03      894.81     36.70 o 
   7   8  11      278.39      278.45     15.20 o 
   8   8  11      112.10      119.53     10.25 o 
   9   8  11      381.92      447.41     30.44 o 
  -3   9  11      210.74      236.90     11.96 o 
  -2   9  11      134.32      158.74      9.26 o 
  -1   9  11      779.75      800.30     40.43 o 
   0   9  11      476.60      480.08     29.86 o 
   1   9  11       10.51        8.06      2.42 o 
   2   9  11      182.07      178.35     11.15 o 
   3   9  11     1242.80     1245.40     49.02 o 
   4   9  11      679.10      688.31     29.41 o 
   5   9  11        7.62       14.12      4.68 o 
   6   9  11     1389.17     1365.20     53.87 o 
   7   9  11     1429.55     1403.87     55.40 o 
   8   9  11      143.16      139.05     11.33 o 
   9   9  11      106.40      116.65     10.61 o 
  -2  10  11       56.41       64.04      6.84 o 
  -1  10  11      118.77      132.21      8.63 o 
   0  10  11       19.90       22.44      2.94 o 
   1  10  11      465.08      494.37     33.23 o 
   2  10  11      445.00      447.81     20.96 o 
   3  10  11      459.49      451.05     21.14 o 
   4  10  11     1349.21     1321.76     52.35 o 
   5  10  11     1713.47     1675.49     65.21 o 
   6  10  11       65.55       62.24      8.90 o 
   7  10  11      133.08      134.37     11.42 o 
   8  10  11      221.19      215.86     13.94 o 
   0  11  11      139.68      139.17      6.96 o 
   1  11  11      188.29      210.06      8.45 o 
   2  11  11      477.21      573.22     51.90 o 
   3  11  11      858.27      883.48     36.88 o 
   4  11  11      100.87      109.37     10.43 o 
   5  11  11       40.29       37.68      5.94 o 
   6  11  11        2.09        2.97      4.68 o 
   7  11  11      669.78      694.88     30.85 o 
   2  12  11        9.78       10.04      3.02 o 
   3  12  11      593.14      609.07     27.61 o 
   4  12  11      498.07      481.90     23.20 o 
   5  12  11       53.72       66.29      9.26 o 
   6  12  11      132.62      125.65     11.33 o 
  -6  -8  12      172.93      132.03     10.34 o 
  -5  -8  12      565.31      465.89     21.68 o 
  -4  -8  12      567.46      432.07     20.42 o 
  -3  -8  12      243.14      241.94     15.38 o 
  -2  -8  12      309.39      295.00     17.54 o 
  -1  -8  12     1270.12     1386.78     61.43 o 
   0  -8  12     1176.73     1130.41     38.58 o 
  -7  -7  12      875.36      780.95     32.74 o 
  -6  -7  12      549.83      515.54     25.99 o 
  -5  -7  12      627.04      596.02     20.35 o 
  -4  -7  12      980.21      907.80     29.16 o 
  -3  -7  12      901.96      853.89     39.30 o 
  -2  -7  12      388.46      433.78     22.66 o 
  -1  -7  12       30.47       28.69      5.40 o 
   1  -7  12      834.63     1129.74     51.27 o 
   2  -7  12      240.16      349.87     20.33 o 
  -8  -6  12       20.80       14.56      2.43 o 
  -7  -6  12      322.79      334.51     13.15 o 
  -6  -6  12      137.79      143.24      7.74 o 
  -5  -6  12      150.52      133.61      7.96 o 
  -4  -6  12     1032.58      930.25     29.83 o 
  -3  -6  12     3841.01     3470.93    102.77 o 
  -2  -6  12     2341.61     2582.90    109.73 o 
  -1  -6  12       29.09       23.83      4.95 o 
   3  -6  12      805.88      900.66     42.63 o 
  -8  -5  12      360.87      359.08     14.00 o 
  -7  -5  12       23.49        9.71      7.64 o 
  -6  -5  12       52.61       36.96      9.35 o 
  -5  -5  12     2930.74     2692.21     80.48 o 
  -4  -5  12     2190.48     2037.45     61.50 o 
  -3  -5  12      224.51      198.18      9.15 o 
  -2  -5  12       80.70       83.97      8.90 o 
  -1  -5  12      307.20      450.60     22.84 o 
   1  -5  12      203.39      264.96     15.83 o 
   3  -5  12     1301.02     1511.26     67.10 o 
   4  -5  12     1012.59      986.37     46.14 o 
  -8  -4  12      389.11      379.42     14.74 o 
  -7  -4  12     1775.58     1719.54     52.88 o 
  -6  -4  12       93.86       78.56      6.07 o 
  -5  -4  12       82.72       66.05     10.03 o 
  -4  -4  12        1.64        1.34      2.27 o 
  -3  -4  12     2291.97     2130.45     64.04 o 
  -2  -4  12     1288.22     1418.49    126.19 o 
  -1  -4  12        5.17        5.92      2.71 o 
   1  -4  12     1890.40     3063.45    129.33 o 
   2  -4  12      637.77     1001.39     45.51 o 
   3  -4  12       13.54        9.26      4.05 o 
   4  -4  12     1780.71     1767.14     77.53 o 
   5  -4  12      718.08      744.43     36.16 o 
  -8  -3  12      304.47      313.50     13.08 o 
  -7  -3  12      245.16      222.09     10.84 o 
  -6  -3  12      306.47      267.78     11.15 o 
  -5  -3  12     3734.44     3284.17     97.56 o 
  -4  -3  12     1812.98     1697.46     51.70 o 
  -3  -3  12      533.39      513.58     17.65 o 
  -2  -3  12      123.66      195.56      9.40 o 
  -1  -3  12     1344.60     1994.61     94.62 o 
   0  -3  12     1727.46     2664.18     79.40 o 
   1  -3  12       31.16       58.37      7.82 o 
   2  -3  12     1387.22     2470.20    105.23 o 
   4  -3  12      153.89      128.97     10.61 o 
   5  -3  12     1452.56     1392.81     62.06 o 
   6  -3  12      391.20      374.33     21.14 o 
  -8  -2  12      759.47      773.67     26.20 o 
  -7  -2  12     3071.83     3013.47     90.34 o 
  -6  -2  12        0.51       -0.82      2.08 o 
  -5  -2  12     1356.70     1244.44     38.86 o 
  -4  -2  12      109.91      106.64      6.35 o 
  -3  -2  12      395.57      371.72     13.55 o 
  -2  -2  12      475.42      441.96     15.55 o 
  -1  -2  12     1153.73     1398.82     60.66 o 
   0  -2  12     3304.74     5209.28    310.61 o 
   1  -2  12     4052.26     6412.36    265.86 o 
   2  -2  12       12.74       13.67      3.96 o 
   3  -2  12      654.34     1088.81     48.75 o 
   4  -2  12      372.26      402.75     21.23 o 
   5  -2  12       18.42        9.80      4.05 o 
   6  -2  12      227.93      212.62     14.12 o 
  -8  -1  12      151.65      162.79     12.41 o 
  -7  -1  12      522.62      506.54     18.41 o 
  -6  -1  12      481.26      453.62     16.60 o 
  -5  -1  12      561.40      518.47     18.13 o 
  -4  -1  12      160.97      152.98      7.59 o 
  -3  -1  12     1891.40     1761.46     53.42 o 
  -2  -1  12     1662.53     1554.31     47.35 o 
  -1  -1  12     3956.77     4060.40    158.65 o 
   0  -1  12     1537.71     1652.20     70.87 o 
   1  -1  12     2630.88     4118.37    170.66 o 
   2  -1  12     1852.05     3023.69    127.27 o 
   4  -1  12       34.50       26.53      4.50 o 
   5  -1  12     2284.58     2091.10     90.03 o 
   6  -1  12      555.54      459.86     23.74 o 
   7  -1  12       11.51        4.95      4.05 o 
  -8   0  12      350.67      414.98     22.84 o 
  -7   0  12      375.99      370.15     14.66 o 
  -6   0  12       75.85       82.94      6.31 o 
  -5   0  12     1479.86     1383.90     43.02 o 
  -4   0  12      538.56      525.32     18.13 o 
  -3   0  12      387.23      404.99     14.59 o 
  -2   0  12     2806.70     2558.34     76.19 o 
  -1   0  12     5984.96     5580.37    163.13 o 
   0   0  12      872.79      914.06     42.05 o 
   1   0  12      120.88      157.48     10.43 o 
   2   0  12     1142.43     1457.03     62.87 o 
   3   0  12     5365.94     6384.75    264.78 o 
   4   0  12      964.42      929.35     42.00 o 
   5   0  12      367.87      316.59     17.45 o 
   6   0  12      238.75      185.37     12.41 o 
   7   0  12      739.52      672.21     32.56 o 
  -8   1  12      737.55      808.11     39.03 o 
  -7   1  12      326.68      314.25     18.44 o 
  -6   1  12       24.01       18.62      5.35 o 
  -5   1  12       23.40       18.52      2.98 o 
  -4   1  12      316.39      287.19     11.54 o 
  -3   1  12     5494.02     5038.93    147.89 o 
  -2   1  12      825.17      732.78     23.72 o 
  -1   1  12        3.72        5.80      2.19 o 
   0   1  12     2924.23     2762.09     81.88 o 
   1   1  12     2437.52     2238.58    219.27 o 
   2   1  12       45.35       32.83      5.67 o 
   3   1  12     1872.52     1699.60     72.85 o 
   4   1  12      609.91      512.93     24.73 o 
   5   1  12     2570.46     2580.47    109.55 o 
   6   1  12      756.30      654.94     31.03 o 
   7   1  12     2224.02     2099.29     90.39 o 
   8   1  12      323.87      322.52     18.62 o 
  -7   2  12        0.38       -2.16      3.24 o 
  -6   2  12      719.09      756.36     25.60 o 
  -5   2  12     1003.26      999.21     32.15 o 
  -4   2  12      633.30      591.36     20.19 o 
  -3   2  12       90.96       76.71      6.39 o 
  -2   2  12     6057.38     5561.83    162.78 o 
   0   2  12      952.79      805.81     75.41 o 
   1   2  12       40.38       59.99      6.30 o 
   2   2  12     1386.59     1289.51     43.89 o 
   3   2  12     2079.18     1864.55     79.24 o 
   4   2  12      586.59      525.88     25.09 o 
   5   2  12      966.26      973.60     30.58 o 
   6   2  12      620.07      637.78     19.78 o 
   7   2  12      166.90      160.54     11.42 o 
   8   2  12       33.46       23.92      4.59 o 
  -7   3  12      197.65      195.17     14.21 o 
  -6   3  12        1.99        1.53      3.33 o 
  -5   3  12     1033.99     1028.11     33.13 o 
  -4   3  12     2405.21     2279.70     68.78 o 
  -3   3  12     2877.03     1498.85     64.85 o 
  -2   3  12       50.37       48.44      4.66 o 
  -1   3  12       58.41       87.42      7.55 o 
   0   3  12     1148.92     1089.50     33.61 o 
   1   3  12     4178.20     4045.84    118.70 o 
   2   3  12      797.98      704.93     22.51 o 
   3   3  12     2472.00     2204.19     65.57 o 
   4   3  12      171.34      137.45      6.39 o 
   5   3  12       75.37       58.01      5.18 o 
   6   3  12        0.81        2.68      2.31 o 
   7   3  12     2363.36     2285.91     97.49 o 
   8   3  12      445.69      443.85     22.66 o 
   9   3  12        1.09        0.09      3.42 o 
  -6   4  12     1090.13     1161.66     53.15 o 
  -5   4  12       93.59      100.82      9.44 o 
  -3   4  12      881.81      930.88     29.73 o 
  -2   4  12     3070.98     3015.59     89.45 o 
  -1   4  12      607.72      549.26     18.28 o 
   0   4  12      852.06      802.21     25.37 o 
   1   4  12     2795.14     2753.03     81.37 o 
   2   4  12     2045.99     2020.79     60.23 o 
   3   4  12       62.86       53.83      3.73 o 
   4   4  12      106.93      102.34      5.55 o 
   5   4  12     1001.26     1082.99     22.84 o 
   6   4  12      457.33      458.29     10.98 o 
   7   4  12      159.14      159.08      7.86 o 
   8   4  12     1215.60     1152.91     29.87 o 
   9   4  12     1264.90     1288.46     33.25 o 
  -6   5  12      561.72       85.71      7.82 o 
  -5   5  12      593.54      653.68     32.11 o 
  -4   5  12      747.08      767.82     36.07 o 
  -3   5  12       11.49        8.20      2.01 o 
  -2   5  12     3636.42     3531.44     81.53 o 
  -1   5  12     1220.16     1267.64     30.49 o 
   0   5  12       21.73       14.28      1.94 o 
   1   5  12     1017.60      990.70     24.09 o 
   2   5  12     2267.09     2214.80     51.58 o 
   3   5  12     1362.76     1376.69     32.66 o 
   4   5  12      174.00      168.48      7.12 o 
   5   5  12      212.19      193.85      7.98 o 
   6   5  12      827.24      802.13     17.53 o 
   7   5  12     2981.97     2895.66     58.94 o 
   8   5  12       79.35       77.80      6.66 o 
   9   5  12      342.00      365.61     14.84 o 
  -5   6  12      413.96      465.08     24.82 o 
  -4   6  12      674.58      713.04     34.00 o 
  -3   6  12       85.10      112.12      6.61 o 
  -2   6  12       13.71       16.15      2.28 o 
  -1   6  12      525.91      603.33     18.86 o 
   0   6  12     5168.59     5119.03    117.17 o 
   1   6  12     1118.76     1121.16     27.07 o 
   2   6  12       35.91       31.96      4.77 o 
   3   6  12      223.41      247.10      7.55 o 
   4   6  12     1674.97     1727.27     60.66 o 
   5   6  12      518.74      513.64     16.33 o 
   6   6  12        1.68        3.33      3.78 o 
   7   6  12       71.39       59.15     10.03 o 
   8   6  12     2689.29     2724.94     79.24 o 
   9   6  12     1020.92     1034.40     33.82 o 
  -4   7  12      119.99      142.11     11.33 o 
  -3   7  12      777.66      893.01     40.92 o 
  -2   7  12     1762.07     1754.82     50.04 o 
  -1   7  12      566.87      545.62     14.51 o 
   0   7  12      883.44      900.79     18.14 o 
   1   7  12      493.31      500.13     10.78 o 
   2   7  12      215.92      212.86      6.93 o 
   3   7  12       11.01       11.78      3.87 o 
   4   7  12       69.40       68.53      7.91 o 
   5   7  12     1976.18     1907.99     72.85 o 
   6   7  12     1455.11     1423.84     55.49 o 
   7   7  12      130.56      121.78      9.80 o 
   8   7  12       73.08       86.44      5.54 o 
   9   7  12      713.22      717.99     24.73 o 
  -4   8  12      962.82     1072.44     49.11 o 
  -3   8  12      112.35      132.48     10.52 o 
  -2   8  12      193.38      205.26      8.89 o 
  -1   8  12      538.22      584.43     15.16 o 
   0   8  12     1287.89     1297.76     32.05 o 
   1   8  12       74.42       73.92     11.60 o 
   2   8  12       47.59       48.75      7.55 o 
   3   8  12      405.62      380.90     18.26 o 
   4   8  12     2024.03     2069.25     78.88 o 
   5   8  12        2.84        1.26      4.23 o 
   6   8  12      688.76      696.05     29.59 o 
   7   8  12      186.70      181.86     12.14 o 
   8   8  12       93.70      101.63      9.53 o 
   9   8  12       11.62        4.64      4.59 o 
  -1   9  12      179.55      174.50      7.31 o 
   0   9  12      738.56      817.46     45.69 o 
   1   9  12      401.70      423.54     31.97 o 
   2   9  12      102.51      110.45      9.62 o 
   3   9  12      149.02      147.50     10.70 o 
   4   9  12      724.89      714.30     30.40 o 
   5   9  12      204.60      204.70     12.95 o 
   6   9  12      407.14      404.64     19.79 o 
   7   9  12       37.75       33.55      5.76 o 
   8   9  12     1147.48     1193.77     48.12 o 
  -1  10  12      482.43      542.61     21.77 o 
   0  10  12      268.17      302.79     21.41 o 
   1  10  12      193.34      209.66     20.87 o 
   2  10  12      366.67      380.09     18.71 o 
   3  10  12      789.99      775.37     32.74 o 
   4  10  12      542.68      556.82     25.09 o 
   5  10  12      723.73      711.25     30.67 o 
   6  10  12      546.79      570.58     25.90 o 
   7  10  12      175.51      169.90     12.68 o 
   8  10  12       70.64       73.03     10.25 o 
   0  11  12      281.48      323.66     16.91 o 
   1  11  12      442.95      516.49     31.07 o 
   2  11  12      168.81      195.07     18.75 o 
   3  11  12      846.42      860.46     36.25 o 
   4  11  12     1273.68     1282.00     51.45 o 
   5  11  12       56.25       39.57      6.03 o 
   6  11  12       81.90       81.94      9.89 o 
   7  11  12      738.19      699.19     31.30 o 
   4  12  12        0.45        0.27      4.68 o 
  -3  -8  13     1629.05     1546.70     67.99 o 
  -2  -8  13       22.46        5.94      5.49 o 
  -6  -7  13      392.90      381.26     21.14 o 
  -5  -7  13      228.51      203.83      9.76 o 
  -4  -7  13        0.20       -2.83      2.61 o 
  -3  -7  13      506.90      466.61     24.19 o 
  -2  -7  13     1429.87     1413.32     62.51 o 
  -1  -7  13     1081.12     1488.96     65.75 o 
   0  -7  13        2.30       11.78      5.13 o 
  -7  -6  13       29.72       27.74      5.98 o 
  -6  -6  13       33.84       23.28      6.43 o 
  -5  -6  13       83.93       75.15      6.39 o 
  -4  -6  13     3106.54     2798.09     83.73 o 
  -3  -6  13      429.99      384.65     14.66 o 
  -2  -6  13      446.55      478.48     24.46 o 
  -1  -6  13      591.45      839.59     39.12 o 
   1  -6  13      708.98     1082.34     49.38 o 
   2  -6  13      294.33      438.55     24.01 o 
  -7  -5  13      100.63      107.17      7.18 o 
  -6  -5  13     1086.82      989.36     31.89 o 
  -5  -5  13     1014.58      910.16     29.51 o 
  -4  -5  13      858.94      759.41     25.09 o 
  -3  -5  13     1417.11     1334.28     41.59 o 
  -2  -5  13      285.76      335.48     13.23 o 
   1  -5  13     1895.66     2896.43    123.04 o 
   2  -5  13      897.85     1497.68     66.47 o 
   3  -5  13      121.90      154.43     12.86 o 
  -8  -4  13      527.25      511.73     18.79 o 
  -7  -4  13       19.44       16.46      3.24 o 
  -6  -4  13     1612.10     1533.28     47.51 o 
  -5  -4  13      870.95      800.78     26.33 o 
  -4  -4  13     1756.22     1572.45     48.40 o 
  -3  -4  13       47.83       55.72      5.85 o 
  -2  -4  13     1399.36     1519.27    107.79 o 
  -1  -4  13     2396.47     3040.87    128.52 o 
   0  -4  13       50.14       86.34      9.08 o 
   1  -4  13       39.80       59.27      7.91 o 
   2  -4  13     1294.90     2029.86     87.87 o 
   3  -4  13      920.47     1302.42     58.46 o 
   4  -4  13      215.51      218.28     15.38 o 
  -8  -3  13      527.47      519.06     19.07 o 
  -7  -3  13      193.23      170.06     15.47 o 
  -6  -3  13      282.47      239.89     10.65 o 
  -5  -3  13      502.92      478.44     17.11 o 
  -4  -3  13     1928.39     1760.59     53.80 o 
  -3  -3  13       83.14       86.01      6.10 o 
  -2  -3  13      321.50      344.74     13.20 o 
  -1  -3  13     1661.89     2180.22    125.78 o 
   0  -3  13     4411.59     6585.54    192.63 o 
   1  -3  13      886.65     1355.58     59.63 o 
   2  -3  13      117.73      180.60     12.77 o 
   3  -3  13      153.58      272.79     16.46 o 
   4  -3  13     2717.33     2893.82    123.67 o 
   5  -3  13     1222.02     1232.72     56.21 o 
  -8  -2  13       57.16       44.30      8.95 o 
  -7  -2  13      252.95      245.54     11.03 o 
  -6  -2  13     2306.81     2201.05     66.87 o 
  -5  -2  13       18.09       19.38      3.08 o 
  -4  -2  13      314.57      296.72     11.83 o 
  -3  -2  13     1819.63     1646.09     50.34 o 
  -2  -2  13     2042.71     2019.85     61.05 o 
  -1  -2  13     1523.30     1639.96    100.78 o 
   0  -2  13      145.05      245.55     10.24 o 
   1  -2  13     1405.96     2258.48     96.33 o 
   2  -2  13     2209.10     3766.33    158.20 o 
   3  -2  13      344.43      444.66     22.93 o 
   4  -2  13      950.50     1065.97     48.48 o 
   5  -2  13      323.54      344.65     19.79 o 
   6  -2  13      583.55      558.17     28.69 o 
  -8  -1  13      699.29      707.12     24.67 o 
  -7  -1  13      187.34      168.69     12.68 o 
  -6  -1  13       49.84       38.86      8.27 o 
  -5  -1  13     1071.20      965.08     31.10 o 
  -4  -1  13      430.40      379.53     14.35 o 
  -3  -1  13       93.96       76.03      5.85 o 
  -2  -1  13      349.02      293.81     11.54 o 
  -1  -1  13     3122.51     3276.05    117.91 o 
   0  -1  13     2257.02     2738.32    267.84 o 
   1  -1  13        1.47        5.05      2.25 o 
   4  -1  13      908.35      913.70     41.91 o 
   5  -1  13      265.08      257.41     15.83 o 
   6  -1  13     2756.24     2605.56    111.89 o 
  -7   0  13      516.82      502.40     18.57 o 
  -6   0  13     1354.96     1349.65     42.55 o 
  -5   0  13      172.47      135.34      7.65 o 
  -4   0  13      402.91      362.38     13.71 o 
  -3   0  13     2076.55     1775.83     54.12 o 
  -2   0  13     2224.75     1991.45     60.13 o 
  -1   0  13      520.49      481.08     16.72 o 
   0   0  13      216.65      306.76     13.27 o 
   1   0  13      587.93      802.53     36.61 o 
   2   0  13     1456.28     1779.73     76.45 o 
   3   0  13        7.11       15.65      3.78 o 
   4   0  13     3202.61     3210.14    135.54 o 
   5   0  13       65.18       53.78      7.73 o 
   6   0  13        0.73        4.50      3.60 o 
   7   0  13      481.34      473.17     24.91 o 
  -7   1  13       75.91       83.37      9.26 o 
  -6   1  13      393.63      397.99     15.33 o 
  -5   1  13     1778.02     1663.20     51.39 o 
  -4   1  13      273.46      240.00     10.30 o 
  -3   1  13     1746.45     1578.54     48.43 o 
  -2   1  13      717.64      655.79     21.75 o 
  -1   1  13      414.64      391.33     14.02 o 
   0   1  13      462.12      431.11     15.10 o 
   1   1  13      817.56      789.55     37.42 o 
   3   1  13      838.35      780.86     35.53 o 
   4   1  13      121.37      103.52      9.08 o 
   5   1  13      125.23      126.10      9.98 o 
   6   1  13     1557.37     1467.10     64.67 o 
   7   1  13      369.86      377.30     20.87 o 
  -7   2  13      748.85      808.11     39.12 o 
  -6   2  13       45.96       29.68      3.84 o 
  -5   2  13      611.04      559.74     19.72 o 
  -4   2  13     1307.10     1313.50     41.08 o 
  -3   2  13     1540.01     1405.58     43.47 o 
  -2   2  13       81.78       73.39      5.34 o 
   0   2  13      546.29      237.35     13.49 o 
   1   2  13     1275.88     1176.61     36.38 o 
   2   2  13      165.96      150.00     10.57 o 
   3   2  13     1478.28     1306.11     56.75 o 
   4   2  13     4792.54     4565.17    190.22 o 
   5   2  13      598.56      591.17     18.62 o 
   6   2  13      401.94      410.25     14.10 o 
   7   2  13      932.72      883.93     40.92 o 
   8   2  13      196.39      191.03     13.40 o 
  -6   3  13      471.31      523.54     27.25 o 
  -5   3  13       63.84       50.54      5.72 o 
  -4   3  13       33.23       35.08      4.27 o 
  -3   3  13     3301.96     2775.45    331.61 o 
  -2   3  13      984.46      589.29     28.06 o 
  -1   3  13      153.68      151.91      7.31 o 
   0   3  13      750.04      773.46     24.80 o 
   1   3  13     4651.06     4232.73    124.30 o 
   2   3  13     4591.94     4194.31    123.15 o 
   3   3  13       48.48       40.64      4.32 o 
   4   3  13     1028.30      972.43     42.99 o 
   5   3  13     1212.47     1226.75     35.68 o 
   6   3  13     1343.21     1320.92     38.30 o 
   7   3  13        2.63        4.41      3.51 o 
   8   3  13      260.38      231.87     14.66 o 
  -6   4  13      801.65      867.92     41.46 o 
  -5   4  13      903.36      840.94     39.75 o 
  -4   4  13       91.82       89.67      9.44 o 
  -3   4  13       33.35       16.33      2.83 o 
  -1   4  13     4503.58     4191.40    123.31 o 
   0   4  13     1901.78     1799.67     54.28 o 
   1   4  13       70.16       75.00     10.48 o 
   2   4  13     1886.84     1785.16     53.71 o 
   3   4  13     1292.20     1199.94     28.87 o 
   4   4  13      229.34      217.03     12.82 o 
   5   4  13      774.79      698.07     21.40 o 
   6   4  13      881.96      818.36     24.86 o 
   7   4  13      742.30      767.35     23.65 o 
   8   4  13      391.96      358.32     19.43 o 
  -5   5  13       36.07       28.96      5.40 o 
  -4   5  13      392.79      432.23     16.06 o 
  -3   5  13     1519.25     1498.16     36.05 o 
  -2   5  13       52.53       51.63      5.08 o 
  -1   5  13       25.43       11.19      2.41 o 
   0   5  13     1426.38     1427.97     34.18 o 
   1   5  13     3449.32     3302.54     76.33 o 
   2   5  13      101.44       90.19      4.46 o 
   3   5  13      259.43      267.48      8.13 o 
   4   5  13     1102.82     1105.34     32.28 o 
   5   5  13      336.97      352.89     12.27 o 
   6   5  13      438.19      393.35     13.51 o 
   7   5  13     1119.59     1082.97     43.17 o 
  -5   6  13      348.10      332.15     19.52 o 
  -4   6  13        0.16        1.89      3.42 o 
  -3   6  13      458.76      459.46     12.92 o 
  -2   6  13      566.55      611.46     16.18 o 
  -1   6  13     1926.84     1907.55     45.09 o 
   0   6  13      266.47      260.72      8.23 o 
   1   6  13      145.93      158.08      5.90 o 
   2   6  13      536.97      523.42     13.75 o 
   3   6  13      765.38      758.96     19.03 o 
   4   6  13      139.86      140.64      6.91 o 
   5   6  13     1035.27     1000.67     40.11 o 
   6   6  13      394.90      370.19     17.81 o 
   7   6  13       32.81       24.91      5.22 o 
   8   6  13       19.39       21.77      4.77 o 
  -4   7  13      398.16      459.41     24.28 o 
  -3   7  13      271.52      320.55     18.08 o 
  -2   7  13       74.86       77.62      4.77 o 
  -1   7  13     1530.99     1614.77     38.58 o 
   0   7  13     1447.84     1473.56     35.30 o 
   1   7  13      178.95      172.76      6.53 o 
   2   7  13      182.87      175.56      6.26 o 
   3   7  13      888.89      881.59     35.89 o 
   4   7  13     1318.55     1287.13     50.64 o 
   5   7  13       32.39       35.80      5.22 o 
   6   7  13       32.22       22.93      4.86 o 
   7   7  13     1394.54     1450.91     56.75 o 
   8   7  13      278.01      294.10     15.92 o 
  -3   8  13      640.37      721.14     34.36 o 
  -2   8  13      276.01      282.14     10.98 o 
  -1   8  13        2.80        0.41      2.35 o 
   0   8  13     1619.17     1526.82     59.18 o 
   1   8  13     1485.04     1501.10     58.37 o 
   2   8  13       35.46       23.11      4.95 o 
   3   8  13      155.21      152.45     10.79 o 
   4   8  13      949.96      909.56     37.24 o 
   5   8  13     1579.36     1605.52     62.42 o 
   6   8  13      126.23      126.01     10.34 o 
   7   8  13       41.91       39.12      5.85 o 
   8   8  13       12.88       11.69      5.04 o 
  -1   9  13      658.45      690.92     29.41 o 
   0   9  13        0.90       -0.27      3.69 o 
   1   9  13      200.57      205.60     12.77 o 
   2   9  13     2513.37     2432.25     92.28 o 
   3   9  13      775.04      756.49     32.02 o 
   4   9  13       35.08       24.82      5.13 o 
   5   9  13       71.75       74.20      8.81 o 
   6   9  13      387.29      392.05     19.61 o 
   7   9  13      865.34      898.86     37.50 o 
   8   9  13        8.78        3.24      4.95 o 
   0  10  13      809.33      807.03     33.73 o 
   1  10  13      277.15      268.29     14.84 o 
   2  10  13      219.61      209.47     13.13 o 
   3  10  13      487.87      474.61     22.22 o 
   4  10  13      241.09      233.30     14.03 o 
   5  10  13       93.28      112.42     10.25 o 
   6  10  13        0.26       -2.43      4.59 o 
   7  10  13      841.46      867.38     36.97 o 
   1  11  13      130.00      151.19     11.24 o 
   2  11  13      859.37      873.86     36.70 o 
   3  11  13        0.67        6.12      4.59 o 
   4  11  13      318.19      317.58     17.27 o 
   5  11  13      184.49      186.00     13.04 o 
   6  11  13       89.15       86.43     10.52 o 
  -4  -7  14     1546.79     1389.12     43.50 o 
  -3  -7  14       24.87       18.89      5.58 o 
  -2  -7  14       11.90        9.62      5.40 o 
  -6  -6  14       70.79       45.06      6.66 o 
  -5  -6  14      495.60      461.85     17.01 o 
  -4  -6  14       35.78       22.60      6.12 o 
  -3  -6  14     1569.68     1358.18     42.55 o 
  -2  -6  14      908.73      947.07     43.80 o 
  -1  -6  14       70.64      100.91     11.06 o 
   1  -6  14     2488.97     4073.56    171.88 o 
  -6  -5  14      319.75      284.67     12.17 o 
  -5  -5  14     1387.53     1282.76     40.42 o 
  -4  -5  14      461.72      434.09     16.12 o 
  -3  -5  14      163.03      169.32      8.99 o 
  -2  -5  14      741.03      882.13    102.71 o 
  -1  -5  14      972.99     1375.90     61.16 o 
   0  -5  14      199.68      330.08     19.16 o 
   1  -5  14      173.08      244.73     16.19 o 
   2  -5  14     1653.09     2844.35    121.69 o 
  -7  -4  14     1660.09     1615.35     50.37 o 
  -6  -4  14       86.12       77.63      9.40 o 
  -5  -4  14       51.94       50.90      5.58 o 
  -4  -4  14      243.10      251.08     10.87 o 
  -3  -4  14      376.72      380.00     14.50 o 
  -2  -4  14       64.65       87.43      7.87 o 
  -1  -4  14      796.86     1071.17     61.07 o 
   0  -4  14     1397.21     2094.34     90.30 o 
   1  -4  14     1631.15     2600.79    111.17 o 
   2  -4  14      103.40      141.84     12.23 o 
   3  -4  14     3738.25     6030.75    252.19 o 
  -7  -3  14       69.36       54.46      6.03 o 
  -6  -3  14     1228.04     1133.61     36.35 o 
  -5  -3  14      467.33      429.01     15.93 o 
  -4  -3  14        0.87        1.76      2.32 o 
  -3  -3  14      122.20      140.76      9.71 o 
  -2  -3  14     2823.86     2787.57     83.50 o 
  -1  -3  14      500.21      628.03     45.51 o 
   0  -3  14      591.50      935.56     30.24 o 
   1  -3  14     1269.80     2051.62     88.50 o 
   2  -3  14       95.02      162.70     12.23 o 
   3  -3  14      919.01     1464.94     65.30 o 
  -7  -2  14      700.45      673.30     23.47 o 
  -6  -2  14      198.86      172.40      8.98 o 
  -5  -2  14      607.57      607.16     21.05 o 
  -4  -2  14      259.25      230.05     10.18 o 
  -3  -2  14      566.51      508.99     18.03 o 
  -2  -2  14      275.61      243.96     10.59 o 
  -1  -2  14     3018.40     3095.65    126.50 o 
   0  -2  14      644.43      868.93     86.75 o 
   1  -2  14      264.96      443.40     22.75 o 
   2  -2  14      151.84      224.85     14.12 o 
   3  -2  14     2918.56     4235.63    178.08 o 
   5  -2  14       44.04       38.85      6.21 o 
  -7  -1  14      381.57      372.84     14.97 o 
  -6  -1  14      285.62      250.31     11.38 o 
  -5  -1  14       26.88       20.17      3.20 o 
  -4  -1  14     1610.40     1471.28     45.76 o 
  -3  -1  14      892.97      826.53     27.06 o 
  -2  -1  14     2146.34     1876.71     57.21 o 
  -1  -1  14      103.00      110.42      6.86 o 
   0  -1  14     2256.00     2660.01    200.48 o 
   1  -1  14     4935.10     6290.04    261.46 o 
   2  -1  14        0.72        5.67      3.42 o 
   3  -1  14       56.36       73.84      8.72 o 
   4  -1  14       76.84      155.06     11.87 o 
   5  -1  14      831.19      794.89     37.86 o 
   6  -1  14      286.17      268.47     17.45 o 
  -7   0  14        4.90        2.64      2.83 o 
  -6   0  14      880.84      801.61     27.00 o 
  -5   0  14      218.46      225.97     10.30 o 
  -4   0  14      313.93      265.57     11.26 o 
  -3   0  14      582.45      545.00     19.01 o 
  -2   0  14     4690.45     4059.89    120.01 o 
  -1   0  14     1104.33      985.66     31.38 o 
   0   0  14        0.21        1.55      2.19 o 
   1   0  14      132.23      232.91     17.94 o 
   2   0  14     2180.84     2808.20    118.90 o 
   3   0  14     3224.69     3048.70    128.79 o 
   4   0  14      143.30      129.96     10.52 o 
   5   0  14      633.06      663.22     32.11 o 
   6   0  14     1193.13     1199.80     54.50 o 
  -7   1  14      330.57      376.46     15.36 o 
  -6   1  14       30.62       23.09      3.78 o 
  -5   1  14      185.02      175.27      8.96 o 
  -4   1  14     2578.87     2280.49     69.10 o 
  -3   1  14      339.72      318.11     12.53 o 
  -2   1  14      335.04      327.89     12.72 o 
  -1   1  14     1111.53      981.31     31.22 o 
   0   1  14     1411.70     1310.88     40.61 o 
   1   1  14     2442.62     2346.21     80.54 o 
   2   1  14      255.57      142.11      9.44 o 
   3   1  14     2538.77     2532.62    107.48 o 
   4   1  14      663.37      702.07     33.01 o 
   5   1  14      443.44      380.45     20.33 o 
   6   1  14      137.42      134.91     11.24 o 
   7   1  14      679.64      675.81     33.37 o 
  -6   2  14     1028.80      987.86     32.59 o 
  -5   2  14      144.27      145.55      8.20 o 
  -4   2  14        2.62       -3.40      2.27 o 
  -3   2  14      486.75      435.11     15.83 o 
  -2   2  14     1225.26     1087.24     34.31 o 
  -1   2  14        7.78        0.18      3.01 o 
   0   2  14     1972.62     1740.16     74.65 o 
   1   2  14     1392.87     1403.36     43.18 o 
   2   2  14      429.10      446.88     31.25 o 
   3   2  14      411.13      322.52     17.36 o 
   4   2  14      626.96      632.28     29.77 o 
   5   2  14     1158.32     1205.51     35.43 o 
   6   2  14      579.06      608.34     19.50 o 
   7   2  14      293.08      294.46     17.36 o 
  -6   3  14       98.29      102.26     10.43 o 
  -5   3  14      483.33      494.46     18.19 o 
  -4   3  14     2132.05     2028.60     61.94 o 
  -3   3  14       29.50       15.46      3.46 o 
  -2   3  14     1036.66      997.43     44.79 o 
  -1   3  14      268.47      256.17     10.39 o 
   0   3  14      346.91      322.58     12.21 o 
   2   3  14      827.64      833.86     26.65 o 
   3   3  14     1639.71     1544.68     47.06 o 
   4   3  14      454.60      443.13     21.95 o 
   5   3  14       77.76       63.82      5.51 o 
   6   3  14     2164.22     2127.40     60.27 o 
   7   3  14      134.16      150.56     11.15 o 
  -5   4  14      239.74      263.58     11.83 o 
  -4   4  14      706.54      729.68     34.81 o 
  -3   4  14      522.91      537.38     18.79 o 
  -2   4  14      649.24      623.62     21.02 o 
  -1   4  14      488.72      467.45     16.37 o 
   0   4  14     2351.31     2176.82     65.38 o 
   1   4  14      856.27      811.34     25.95 o 
   2   4  14        4.91        6.72      2.13 o 
   3   4  14      244.33      259.80      8.23 o 
   4   4  14     2113.48     2046.01     57.87 o 
   5   4  14      551.58      542.54     17.45 o 
   6   4  14      111.32      142.94     16.91 o 
   7   4  14        1.43        3.37      2.42 o 
   8   4  14      937.23      927.64     42.63 o 
  -5   5  14      570.02      647.48     32.38 o 
  -4   5  14        0.44        3.00      2.53 o 
  -3   5  14      456.31      451.76     12.76 o 
  -2   5  14     1872.26     1949.62     59.18 o 
  -1   5  14     1632.61     1553.78     47.57 o 
   0   5  14       99.56      109.64      6.36 o 
   1   5  14     1980.07     1819.59     43.06 o 
   2   5  14     1028.81     1042.77     25.54 o 
   3   5  14     1068.41     1050.96     25.74 o 
   4   5  14        2.51        7.82      6.30 o 
   5   5  14      545.41      489.13     16.00 o 
   6   5  14     2183.53     2101.90     59.66 o 
   7   5  14      473.01      482.17     22.04 o 
  -4   6  14     1017.37     1134.95     51.72 o 
  -3   6  14       49.55       45.82      3.52 o 
  -2   6  14       23.01       26.25      2.61 o 
  -1   6  14     1421.47     1412.23     34.15 o 
   0   6  14     2643.87     2702.50     63.08 o 
   1   6  14      261.82      250.59      8.08 o 
   2   6  14      451.69      433.98     12.02 o 
   3   6  14     1522.48     1498.69     35.79 o 
   4   6  14     3157.08     3114.35     86.97 o 
   5   6  14       25.42       23.02      4.77 o 
   6   6  14      777.03      733.37     31.30 o 
   7   6  14       27.53       25.09      5.13 o 
   8   6  14      781.52      765.57     32.56 o 
  -3   7  14      633.93      635.97     30.94 o 
  -2   7  14      287.31      300.59      9.59 o 
  -1   7  14        5.78        6.25      2.07 o 
   0   7  14      153.25      170.39      6.65 o 
   1   7  14     1896.26     1913.03     45.28 o 
   2   7  14     1310.05     1326.91     38.68 o 
   3   7  14       21.61       21.23      4.77 o 
   4   7  14      486.86      477.40     21.95 o 
   5   7  14      549.82      532.62     23.92 o 
   6   7  14      494.06      480.28     22.40 o 
   7   7  14      287.35      278.54     15.47 o 
   8   7  14     1655.19     1628.45     63.59 o 
  -2   8  14      342.44      390.29     14.08 o 
  -1   8  14      878.90      882.58     26.96 o 
   0   8  14       27.02       26.35      5.22 o 
   1   8  14        4.29        3.24      4.32 o 
   2   8  14      191.44      181.14     12.32 o 
   3   8  14      868.39      855.33     35.53 o 
   4   8  14      555.38      559.61     25.09 o 
   5   8  14      326.51      322.25     16.91 o 
   6   8  14     1553.51     1595.36     62.42 o 
   7   8  14       50.70       58.19      8.81 o 
  -1   9  14      170.97      151.37     11.33 o 
   0   9  14      354.06      374.78     18.80 o 
   1   9  14      478.37      485.32     22.66 o 
   2   9  14       68.20       78.25      9.35 o 
   3   9  14      275.34      278.09     15.56 o 
   4   9  14      548.47      554.75     25.18 o 
   5   9  14      104.27       89.85      9.80 o 
   6   9  14        2.33        5.85      4.86 o 
   7   9  14      242.01      250.21     15.20 o 
   0  10  14        9.11        6.39      4.14 o 
   1  10  14      920.23      953.72     39.39 o 
   2  10  14      500.19      498.90     23.47 o 
   3  10  14       16.01       26.53      5.40 o 
   4  10  14        0.44        0.99      4.41 o 
   5  10  14      534.33      540.90     25.09 o 
   6  10  14     1233.96     1170.93     47.85 o 
  -4  -6  15       64.05       48.56      7.60 o 
  -3  -6  15        0.11        5.59      3.24 o 
  -2  -6  15      541.45      550.16     28.33 o 
  -1  -6  15      964.74     1485.09     66.38 o 
  -5  -5  15       40.89       32.91      4.10 o 
  -4  -5  15      848.43      797.36     26.74 o 
  -3  -5  15      572.53      564.29     20.10 o 
  -2  -5  15      171.01      212.99     18.30 o 
  -1  -5  15      950.01     1231.46     55.85 o 
   0  -5  15     2138.25     3480.41    147.68 o 
   1  -5  15        4.44        2.43      5.31 o 
  -6  -4  15     1004.48      976.17     32.08 o 
  -5  -4  15      900.43      823.03     27.60 o 
  -4  -4  15        3.49        3.17      2.75 o 
  -3  -4  15      346.20      307.10     12.81 o 
  -2  -4  15     1255.42     1282.05     88.55 o 
  -1  -4  15       59.77       78.24      6.76 o 
   0  -4  15       15.47       14.93      5.04 o 
   1  -4  15      765.71     1308.18     58.82 o 
   2  -4  15     2832.19     4776.35    200.75 o 
  -6  -3  15       46.37       26.42      5.58 o 
  -5  -3  15     1007.67      924.73     30.43 o 
  -4  -3  15      317.40      308.49     12.72 o 
  -3  -3  15       95.67       99.32      6.96 o 
  -2  -3  15       72.08       60.43      6.23 o 
  -1  -3  15     2082.87     2348.20    195.53 o 
   0  -3  15     2918.63     3804.28    160.45 o 
   1  -3  15      330.86      506.54     26.26 o 
   2  -3  15     1098.40     1857.62     81.13 o 
   3  -3  15     1302.90     2198.04     95.43 o 
  -6  -2  15      463.78      470.43     17.68 o 
  -5  -2  15      104.96       89.74      6.88 o 
  -4  -2  15      247.91      218.86     10.11 o 
  -3  -2  15     1713.01     1528.70     47.57 o 
  -2  -2  15      823.75      777.60     25.95 o 
  -1  -2  15      389.90      434.41     16.18 o 
   0  -2  15      834.63     1182.50     92.32 o 
   1  -2  15      590.08      891.93     41.46 o 
   2  -2  15     1091.07     1732.15     75.82 o 
   4  -2  15     2192.78     3176.77    135.54 o 
  -6  -1  15      405.03      377.93     15.07 o 
  -5  -1  15     1967.09     1797.20     55.62 o 
  -4  -1  15       88.53       76.41      6.25 o 
  -3  -1  15      488.37      465.22     16.98 o 
  -2  -1  15       91.35       98.30      6.71 o 
  -1  -1  15      960.74      926.64     30.14 o 
   0  -1  15     1030.92     1154.68     82.30 o 
   1  -1  15     1872.13     2586.70    194.50 o 
   2  -1  15     2193.12     3011.55    127.80 o 
   3  -1  15      190.75      285.83     16.91 o 
   4  -1  15      196.71      221.16     14.84 o 
   5  -1  15     1015.65     1194.76     54.59 o 
  -6   0  15        1.57        2.74      2.79 o 
  -5   0  15       55.78       45.11      8.09 o 
  -4   0  15      506.55      460.28     16.98 o 
  -3   0  15      660.52      565.15     19.81 o 
  -2   0  15      126.33      103.56      6.77 o 
  -1   0  15     1087.55     1015.91     32.53 o 
   0   0  15     2592.97     2670.15     89.54 o 
   1   0  15       81.08      120.07      7.28 o 
   2   0  15      133.98      212.53     13.85 o 
   3   0  15      665.77      788.05     36.88 o 
   4   0  15      416.10      410.94     21.86 o 
   5   0  15      347.94      278.18     17.36 o 
   6   0  15        1.91        3.24      4.50 o 
  -6   1  15       57.55       31.59      4.13 o 
  -5   1  15      950.93      866.84     28.97 o 
  -4   1  15      135.36      120.11      9.22 o 
  -3   1  15     2988.90     2838.61     85.25 o 
  -2   1  15      190.87      184.60      8.87 o 
  -1   1  15       31.29       16.93      3.03 o 
   0   1  15      113.89       97.70      6.58 o 
   1   1  15     2739.68     2463.17     74.03 o 
   2   1  15     2055.88     1835.80    277.64 o 
   3   1  15       51.43       54.59      7.47 o 
   4   1  15      151.74      146.87     10.97 o 
   5   1  15     1919.33     1786.30     77.89 o 
   6   1  15      688.64      678.51     33.19 o 
  -6   2  15      315.37      324.55     13.86 o 
  -5   2  15      823.02      785.19     26.62 o 
  -4   2  15      217.91      191.06      9.44 o 
  -3   2  15        0.15       -2.06      2.29 o 
  -2   2  15      749.75      665.04     22.48 o 
  -1   2  15     2107.80     1865.88     56.86 o 
   0   2  15     1226.16     1047.26     46.77 o 
   1   2  15       12.51       13.43      2.83 o 
   2   2  15     1078.62     1022.66     45.91 o 
   3   2  15     3096.63     3022.88    127.71 o 
   4   2  15      369.45      342.40     18.53 o 
   5   2  15       22.72       16.15      3.23 o 
   6   2  15       54.42       36.75      4.86 o 
  -5   3  15        8.57        1.67      2.73 o 
  -4   3  15      804.71      719.90     24.48 o 
  -3   3  15     1601.00     1534.29     56.12 o 
  -2   3  15      306.07      288.62     16.37 o 
  -1   3  15      703.03      684.03     22.86 o 
   0   3  15     1859.70     1654.15     50.62 o 
   1   3  15     1406.59     1219.94     38.03 o 
   2   3  15       89.23       87.51      5.98 o 
   3   3  15       65.68       89.36      6.39 o 
   4   3  15     1280.39     1178.75     52.17 o 
   5   3  15     3368.43     3230.28    107.70 o 
   6   3  15      190.77      186.26      8.62 o 
   7   3  15      861.98      871.25     40.56 o 
  -5   4  15      982.06     1025.37     33.74 o 
  -4   4  15       35.29       18.08      4.59 o 
  -3   4  15      262.84      242.90     10.68 o 
  -2   4  15      456.77      405.50     15.04 o 
  -1   4  15      377.80      377.92     14.05 o 
   0   4  15       31.33       49.65      4.99 o 
   1   4  15     1273.71     1191.20     37.14 o 
   2   4  15     1539.20     1440.54     44.26 o 
   3   4  15     1244.15     1168.77     28.54 o 
   4   4  15      124.19      118.29      6.85 o 
   5   4  15     2408.44     2378.48     67.30 o 
   6   4  15      175.42      205.32     10.57 o 
   7   4  15      132.99      150.84      8.04 o 
  -4   5  15      579.29      583.84     20.76 o 
  -3   5  15      385.22      413.20     15.52 o 
  -2   5  15       21.51       17.86      2.98 o 
  -1   5  15      350.85      346.28     13.16 o 
   0   5  15      612.94      564.72     19.24 o 
   1   5  15      166.80      146.97      6.95 o 
   2   5  15     2159.91     2032.39     48.00 o 
   3   5  15     1180.14     1141.60     28.00 o 
   4   5  15       29.32       26.67      3.11 o 
   5   5  15      598.85      578.75     18.83 o 
   6   5  15      232.65      228.32      9.60 o 
   7   5  15     2132.44     2243.64     85.62 o 
  -3   6  15      393.81      452.24     13.14 o 
  -2   6  15      644.80      616.94     16.55 o 
  -1   6  15        0.26       -2.29      1.90 o 
   0   6  15     1099.39     1068.01     26.45 o 
   1   6  15      639.35      638.88     16.81 o 
   2   6  15       85.21       88.60      5.96 o 
   3   6  15        2.42        6.73      1.95 o 
   4   6  15      752.97      759.99     23.44 o 
   5   6  15     1594.32     1549.58     60.44 o 
   6   6  15       33.70       32.47      5.58 o 
   7   6  15      104.56       97.14     10.70 o 
  -3   7  15      141.10      149.48     11.87 o 
  -2   7  15      829.13      859.58     22.10 o 
  -1   7  15      639.90      697.29     18.33 o 
   0   7  15      875.52      945.30     23.82 o 
   1   7  15       16.43        9.86      2.21 o 
   2   7  15     2427.25     2373.07     90.12 o 
   3   7  15      774.51      727.43     30.94 o 
   4   7  15       69.14       60.98      8.45 o 
   5   7  15       15.39       13.40      4.95 o 
   6   7  15      282.85      270.18     15.38 o 
   7   7  15      994.65      972.61     40.38 o 
  -2   8  15        2.96        5.78      2.89 o 
  -1   8  15      333.85      334.04     17.45 o 
   0   8  15     1673.11     1758.06     68.17 o 
   1   8  15     1521.72     1518.46     59.54 o 
   2   8  15       29.43       29.86      5.40 o 
   3   8  15      273.97      244.46     14.39 o 
   4   8  15      708.65      724.29     31.21 o 
   5   8  15     1213.53     1244.32     49.92 o 
   6   8  15        5.57        8.72      4.86 o 
   0   9  15       85.27       85.89      9.80 o 
   1   9  15       77.35       73.30      9.62 o 
   2   9  15     1534.30     1580.52     62.06 o 
   3   9  15      792.86      785.99     33.55 o 
   4   9  15      359.02      346.54     18.26 o 
   5   9  15      554.66      583.26     26.71 o 
   6   9  15      814.78      815.76     34.90 o 
   2  10  15      323.16      352.20     18.62 o 
   3  10  15      552.60      557.72     25.81 o 
   4  10  15      602.83      599.09     27.25 o 
  -3  -5  16      125.74      110.38     12.73 o 
  -2  -5  16      983.11     1109.37    146.29 o 
  -1  -5  16     1452.87     1773.71     78.25 o 
  -4  -4  16     2036.56     1909.01     59.02 o 
  -3  -4  16      193.20      180.25      9.86 o 
  -2  -4  16     1272.27     1346.56     94.30 o 
  -1  -4  16      523.37      719.39     97.63 o 
   0  -4  16      274.25      482.80     25.99 o 
   1  -4  16      435.53      723.03     35.71 o 
  -5  -3  16      334.89      313.84     13.45 o 
  -4  -3  16      830.32      805.36     27.28 o 
  -3  -3  16      567.84      550.46     19.87 o 
  -2  -3  16      168.67      162.03      9.12 o 
  -1  -3  16      196.09      231.37     13.18 o 
   0  -3  16      945.93     1243.87     56.39 o 
   1  -3  16     2513.46     4222.23    178.17 o 
   2  -3  16       53.82       88.32     11.42 o 
  -5  -2  16      176.44      154.63      8.90 o 
  -4  -2  16      878.53      776.25     26.39 o 
  -3  -2  16      112.70       91.65      7.03 o 
  -2  -2  16     1777.27     1637.08     50.97 o 
  -1  -2  16      975.79     1026.23     33.42 o 
   0  -2  16        8.60       11.33      3.37 o 
   1  -2  16      375.33      470.93     24.91 o 
   2  -2  16     2146.14     3404.23    144.53 o 
   3  -2  16      458.44      736.79     35.89 o 
  -5  -1  16        9.72        9.54      3.11 o 
  -4  -1  16     1673.74     1546.72     63.68 o 
  -3  -1  16      494.48      424.67     16.21 o 
  -2  -1  16        2.89        0.18      2.57 o 
  -1  -1  16       25.79       19.52      5.22 o 
   0  -1  16     1189.45     1258.52     85.58 o 
   1  -1  16     1240.43     1695.56     58.96 o 
   2  -1  16      180.96      255.25     16.10 o 
   3  -1  16     1186.10     1642.39     72.40 o 
   4  -1  16     1670.94     2032.01     88.59 o 
  -5   0  16       22.89        7.66      3.23 o 
  -4   0  16       18.88       18.24      3.56 o 
  -3   0  16      469.33      398.78     15.38 o 
  -2   0  16     2346.08     2032.87     62.23 o 
  -1   0  16      278.87      283.90     11.95 o 
   0   0  16       96.78       94.12      7.24 o 
   1   0  16     1223.47     1261.22     62.60 o 
   2   0  16     2096.66     2382.60    102.26 o 
   3   0  16       55.47       65.66      8.63 o 
   4   0  16      588.34      653.14     32.11 o 
   5   0  16      419.93      432.52     23.56 o 
  -5   1  16      468.35      401.73     15.90 o 
  -4   1  16     1456.62     1322.03     42.07 o 
  -3   1  16      143.06      123.58      7.66 o 
  -2   1  16      780.08      708.70     24.10 o 
  -1   1  16     1271.35     1152.98     36.69 o 
   0   1  16      477.97      461.60     16.85 o 
   1   1  16        7.90       13.18      2.98 o 
   2   1  16      728.85      755.09     87.11 o 
   3   1  16      555.51      582.72     28.78 o 
   4   1  16      934.86      874.04     40.74 o 
   5   1  16       20.15       13.85      4.59 o 
  -5   2  16       71.27       66.03      6.58 o 
  -4   2  16      408.22      379.54     15.01 o 
  -3   2  16     1292.56     1189.61     38.00 o 
  -2   2  16      388.10      342.47     13.51 o 
  -1   2  16      471.06      446.85     16.37 o 
   1   2  16      959.92      850.46    126.01 o 
   2   2  16      956.84      881.69     36.11 o 
   3   2  16     1351.38     1296.21     57.47 o 
   4   2  16     3115.95     2937.98    124.75 o 
   5   2  16       12.35       11.05      2.89 o 
   6   2  16       92.77       91.47      9.89 o 
  -4   3  16      189.33      205.22     10.08 o 
  -3   3  16       79.61       68.12      6.00 o 
  -2   3  16      859.66      885.19     40.83 o 
  -1   3  16      112.87      108.74      6.80 o 
   0   3  16        6.39        5.70      2.56 o 
   1   3  16      840.62      756.65     25.05 o 
   2   3  16     1910.58     1753.74     57.52 o 
   3   3  16      131.45      128.34     10.61 o 
   4   3  16        0.08        4.77      3.60 o 
   5   3  16      448.79      412.49     14.57 o 
   6   3  16     1489.66     1480.59     50.14 o 
  -4   4  16      272.13      287.00     17.45 o 
  -3   4  16      397.56      385.37     14.94 o 
  -2   4  16        0.66       -3.19      2.32 o 
  -1   4  16     2517.09     2402.68     72.53 o 
   0   4  16      393.38      365.92     13.86 o 
   1   4  16        2.57       -1.17      2.23 o 
   2   4  16      176.23      162.84      8.20 o 
   3   4  16     1617.93     1465.65     35.35 o 
   4   4  16     3900.14     3812.65    105.94 o 
   5   4  16       23.45       23.01      3.37 o 
   6   4  16      170.60      172.53      8.71 o 
  -3   5  16      668.89      662.62     22.89 o 
  -2   5  16      187.00      193.41      9.35 o 
  -1   5  16       24.04       16.84      3.02 o 
   0   5  16      210.55      233.28     10.17 o 
   1   5  16     2874.07     2740.88     64.12 o 
   2   5  16      780.74      723.62     18.82 o 
   3   5  16       76.90       73.38      7.52 o 
   4   5  16      323.26      334.87     13.94 o 
   5   5  16      455.92      429.31     14.99 o 
   6   5  16      846.96      855.33     35.98 o 
  -3   6  16       16.71       21.42      2.84 o 
  -2   6  16      184.34      173.93      7.22 o 
  -1   6  16     1885.67     1921.27     45.87 o 
   0   6  16      494.58      487.46     13.68 o 
   1   6  16      518.29      526.83     14.55 o 
   2   6  16      545.80      559.49     15.19 o 
   3   6  16      578.44      539.11     14.71 o 
   4   6  16      560.91      566.62     25.45 o 
   5   6  16      128.94      127.44     10.97 o 
   6   6  16      901.82      893.91     37.50 o 
  -2   7  16       61.98       53.94      4.75 o 
  -1   7  16      397.99      406.78     12.14 o 
   0   7  16      180.85      202.57      8.23 o 
   1   7  16      265.26      268.76     10.96 o 
   2   7  16        4.03        3.51      4.41 o 
   3   7  16     1191.62     1193.86     48.03 o 
   4   7  16     1113.52     1127.58     45.69 o 
   5   7  16       33.73       28.24      5.67 o 
   6   7  16        0.59        6.30      5.04 o 
   0   8  16       64.43       78.88      9.62 o 
   1   8  16      687.09      724.38     31.39 o 
   2   8  16       51.46       39.03      6.03 o 
   3   8  16       54.88       62.87      9.26 o 
   4   8  16      468.95      473.53     22.66 o 
   5   8  16      931.45      905.16     38.04 o 
   2   9  16      273.08      285.65     16.46 o 
   3   9  16      936.96      944.91     39.57 o 
   4   9  16      362.58      373.79     19.52 o 
  -3  -3  17      666.05      653.34     25.27 o 
  -2  -3  17      213.38      205.71     10.68 o 
  -1  -3  17      695.07      728.08     36.43 o 
   0  -3  17      167.07      164.86     13.76 o 
  -4  -2  17      755.31      692.28     24.32 o 
  -3  -2  17     1236.62     1123.90     36.60 o 
  -2  -2  17       21.67       10.42      3.55 o 
  -1  -2  17      769.60      718.12     24.93 o 
   0  -2  17     1135.25     1284.75     90.25 o 
   1  -2  17     1040.52     1562.89     69.70 o 
   2  -2  17      107.12      166.75     13.67 o 
  -4  -1  17        5.05        0.16      2.93 o 
  -3  -1  17      883.03      804.50     27.50 o 
  -2  -1  17     1829.64     1718.85     53.55 o 
  -1  -1  17      152.87      122.41      8.08 o 
   0  -1  17      554.11      558.58     20.22 o 
   1  -1  17      969.25     1180.46     53.87 o 
   3  -1  17      444.14      642.35     32.29 o 
  -4   0  17      459.30      395.19     15.87 o 
  -3   0  17      717.29      666.40     23.37 o 
  -2   0  17      274.47      264.45     14.62 o 
  -1   0  17      896.33      804.51     27.15 o 
   0   0  17      560.88      555.52     20.00 o 
   1   0  17      152.90      189.81     12.82 o 
   2   0  17      851.35      940.86     43.98 o 
   3   0  17     2396.58     2848.13    121.87 o 
   4   0  17       17.98       19.61      5.31 o 
  -4   1  17      947.81      910.81     30.56 o 
  -3   1  17      868.68      770.39     26.33 o 
  -2   1  17      719.52      642.05     22.51 o 
  -1   1  17        9.73        7.07      2.96 o 
   0   1  17     1032.40      940.53     30.87 o 
   1   1  17     1090.22     1064.28     53.47 o 
   2   1  17      155.91      186.45     13.49 o 
   3   1  17        6.56       10.25      4.59 o 
   4   1  17     1057.48     1041.59     48.03 o 
  -4   2  17       96.25       82.62      7.18 o 
  -3   2  17       41.01       28.59      3.97 o 
  -2   2  17     1526.19     1401.11     44.20 o 
  -1   2  17      353.41      310.33     12.84 o 
   0   2  17        2.48        0.39      1.86 o 
   1   2  17       36.25       17.27      4.05 o 
   2   2  17      459.41      394.06     18.30 o 
   3   2  17     2624.49     2487.65    106.58 o 
   4   2  17      213.83      200.66     13.76 o 
   5   2  17     2361.22     2399.91     68.34 o 
  -4   3  17     2194.11     2184.49     67.16 o 
  -3   3  17       77.78       56.69      6.07 o 
  -2   3  17       19.11       22.40      4.77 o 
  -1   3  17      108.87      110.71      7.22 o 
   0   3  17     2262.79     1998.69     61.08 o 
   1   3  17      705.81      660.95     22.61 o 
   2   3  17      740.35      667.66     22.77 o 
   3   3  17      886.94      895.17     41.28 o 
   4   3  17      828.22      847.68     39.39 o 
   5   3  17      153.93      153.73      8.71 o 
  -3   4  17      179.44      163.05      8.97 o 
  -2   4  17      704.20      649.58     22.54 o 
  -1   4  17       61.78       55.32      5.69 o 
   0   4  17      775.94      739.36     24.86 o 
   1   4  17      782.86      766.06     25.50 o 
   2   4  17      258.76      236.20     12.50 o 
   3   4  17      333.76      342.92     13.77 o 
   4   4  17      923.42      940.70     28.78 o 
   5   4  17     1472.98     1470.31     43.09 o 
  -2   5  17      281.58      274.77     11.96 o 
  -1   5  17      425.45      427.99     15.99 o 
   0   5  17      607.22      596.89     20.73 o 
   1   5  17      123.59      130.85      6.20 o 
   2   5  17     1337.17     1282.08     31.46 o 
   3   5  17     1582.18     1613.17     38.83 o 
   4   5  17       89.86      103.07      6.92 o 
   5   5  17      247.64      244.90     10.72 o 
  -1   6  17       21.88       14.38      2.71 o 
   0   6  17     1889.15     1956.84     46.80 o 
   1   6  17      153.91      155.18      6.64 o 
   2   6  17      184.64      171.22      7.02 o 
   3   6  17      116.42      112.98      5.76 o 
   4   6  17      626.66      573.10     25.99 o 
   5   6  17      339.56      329.90     17.81 o 
   0   7  17       64.61       62.70      5.08 o 
   1   7  17      783.69      836.98     35.44 o 
   2   7  17      607.16      586.95     26.62 o 
   3   7  17       85.45       82.74      9.80 o 
   4   7  17        9.90        5.04      4.95 o 
   2   8  17      125.03      128.79     11.42 o 
   3   8  17      999.49      986.55     41.10 o 
  -2  -1  18      695.72      628.85     22.73 o 
  -1  -1  18     1938.05     1752.60     54.92 o 
   0  -1  18     1401.85     1473.02     48.75 o 
   1  -1  18      436.56      506.90     26.98 o 
  -3   0  18     2606.01     2275.15     70.02 o 
  -2   0  18      385.71      298.67     13.38 o 
  -1   0  18     1000.62      944.83     31.57 o 
   0   0  18      244.74      249.08     11.76 o 
   1   0  18      375.19      403.37     18.48 o 
   2   0  18      699.82      708.28     35.08 o 
  -3   1  18       35.52       23.18      4.04 o 
  -2   1  18      710.77      658.92     23.43 o 
  -1   1  18     2061.77     1873.52     58.13 o 
   0   1  18      371.17      349.26     14.43 o 
   1   1  18     1212.78     1107.16     36.03 o 
   2   1  18      560.80      554.12     28.33 o 
   3   1  18       42.88       32.29      5.94 o 
  -3   2  18     1005.66      892.58     30.11 o 
  -2   2  18        0.82       -2.36      2.95 o 
  -1   2  18      967.62      856.91     28.81 o 
   0   2  18      867.22      791.11     92.68 o 
   1   2  18        3.10        1.26      1.89 o 
   2   2  18        5.16        7.64      3.18 o 
   3   2  18     1129.15     1072.53     49.29 o 
  -2   3  18       99.03       36.52      5.22 o 
  -1   3  18      391.94      354.74     24.28 o 
   0   3  18       12.07       11.73      3.24 o 
   1   3  18     1027.86      899.13     29.70 o 
   2   3  18     1021.26      931.14     45.10 o 
   3   3  18        1.50        6.21      4.14 o 
   4   3  18      894.19      882.82     27.65 o 
  -2   4  18      628.94      622.64     22.13 o 
  -1   4  18     1393.62     1262.85     40.29 o 
   0   4  18      559.81      501.32     18.31 o 
   1   4  18      284.81      279.74     12.01 o 
   2   4  18      241.14      261.86     16.77 o 
   3   4  18     1056.39     1075.32     32.56 o 
   4   4  18       40.59       24.59      3.85 o 
  -1   5  18      108.62      103.85      7.28 o 
   0   5  18      518.55      517.64     18.76 o 
   1   5  18      654.46      628.49     17.25 o 
   2   5  18      147.20      140.50      6.60 o 
   3   5  18       22.38       15.66      2.80 o 
   1   6  18      457.28      459.59     13.48 o 
   2   6  18     1073.34     1095.29     27.60 o 
   3   6  18      437.18      445.44     15.97 o 
                                                 
